# Supplementary material for: Effects of a wide range of dietary forage-to-concentrate ratios on nutrient utilization and hepatic transcriptional profiles in limit-fed Holstein heifers
Source: BMC Genomics. 2018 Feb 17;19:148. doi: 10.1186/s12864-018-4529-9 (PMC5816523; doi:10.1186/s12864-018-4529-9)
Supplement: Supplementary file 2 — Table S4. Differentially expressed genes among treatments. (XLSX 76 KB) [file 12864_2018_4529_MOESM2_ESM.xlsx]

## Sheet: S20 VS. S40
Ensembl_ID	Gene Symbol	NCBI ID	Description	log2 (fold_change)	FDR q value
ENSBTAG00000017567	ACACA	281590	acetyl-CoA carboxylase alpha	0.65	0.0064
ENSBTAG00000034402	ACE2	101908244	angiotensin-converting enzyme 2	-0.68	0.0205
ENSBTAG00000013303	ACSS2	506459	acyl-CoA synthetase short-chain family member 2	0.82	0.0012
ENSBTAG00000016053	ARSA	505514	arylsulfatase A	-0.62	0.0079
ENSBTAG00000035064	C7orf57	614195	chromosome 4 open reading frame, human C7orf57	1.18	0.004
ENSBTAG00000010793	CCDC80	515235	coiled-coil domain containing 80	0.88	0.0012
ENSBTAG00000004695	CDK9	520580	cyclin-dependent kinase 9	0.82	0.0012
ENSBTAG00000011908	CPQ	540923	carboxypeptidase Q	0.7	0.012
ENSBTAG00000007829	CSAD	516241	cysteine sulfinic acid decarboxylase	1.03	0.0012
ENSBTAG00000013334	CSF3R	511511	colony stimulating factor 3 receptor	0.89	0.0022
ENSBTAG00000008571	CUX2	524491	cut-like homeobox 2	0.65	0.0012
ENSBTAG00000006934	CYP11A1	338048	cytochrome P450, family 11, subfamily A, polypeptide 1	0.63	0.0012
ENSBTAG00000005287	CYP7A1	510507	cytochrome P450, family 7, subfamily A, polypeptide 1	0.64	0.0194
ENSBTAG00000013802	DAB1	538818	Dab, reelin signal transducer, homolog 1 (Drosophila)	-0.78	0.0012
ENSBTAG00000033367	DDO	280763	D-aspartate oxidase	-0.79	0.0012
ENSBTAG00000012182	DIRAS3	504559	DIRAS family, GTP-binding RAS-like 3	-0.78	0.021
ENSBTAG00000004587	DUSP6	515310	dual specificity phosphatase 6	-0.88	0.0012
ENSBTAG00000021050	ECEL1	513144	endothelin converting enzyme-like 1	0.75	0.0012
ENSBTAG00000015980	FASN	281152	fatty acid synthase	0.78	0.0012
ENSBTAG00000011771	FICD	505923	FIC domain containing	0.99	0.0022
ENSBTAG00000007089	FRG1	512533	FSHD region gene 1	1.46	0.0012
ENSBTAG00000001306	FXN	505694	frataxin	0.63	0.0315
ENSBTAG00000003033	GADD45G	504939	growth arrest and DNA damage inducible gamma	0.87	0.0012
ENSBTAG00000000604	GPNMB	509600	glycoprotein (transmembrane) nmb	0.93	0.0012
ENSBTAG00000017042	HAMP	512301	hepcidin antimicrobial peptide	0.63	0.0012
ENSBTAG00000020536	HERC6	527520	HECT and RLD domain containing E3 ubiquitin protein ligase family member 6	-0.66	0.0079
ENSBTAG00000000569	HES1	539547	hes family bHLH transcription factor 1	-0.81	0.012
ENSBTAG00000011839	HMGCS1	407767	3-hydroxy-3-methylglutaryl-CoA synthase 1	0.59	0.0199
ENSBTAG00000002333	HOPX	281270	HOP homeobox	1.1	0.0012
ENSBTAG00000007554	IFI6	512913	interferon, alpha-inducible protein 6	-1.21	0.0012
ENSBTAG00000008452	IHH	522714	indian hedgehog	-0.62	0.0391
ENSBTAG00000015638	IL20RA	509038	interleukin 20 receptor subunit alpha	-0.73	0.0012
ENSBTAG00000014707	ISG15	281871	ISG15 ubiquitin-like modifier	-0.89	0.0012
ENSBTAG00000002640	KALRN	540675	kalirin, RhoGEF kinase	0.77	0.0012
ENSBTAG00000004832	KIF21A	540076	kinesin family member 21A	4.13	0.0012
ENSBTAG00000014396	KLF10	522795	Kruppel-like factor 10	-0.7	0.0012
ENSBTAG00000001292	LF	280846	lactotransferrin	-0.87	0.0072
ENSBTAG00000021615	LGALS3	511098	lectin, galactoside-binding, soluble, 2	0.7	0.0396
ENSBTAG00000008160	MBOAT2	785489	membrane bound O-acyltransferase domain containing 2	0.68	0.0133
ENSBTAG00000011463	MID1IP1	615572	MID1 interacting protein 1	-0.66	0.0146
ENSBTAG00000018715	MPLKIP	509064	M-phase specific PLK1 interacting protein	-0.72	0.0205
ENSBTAG00000030913	Mx1	280872	MX dynamin-like GTPase 1	-0.77	0.0012
ENSBTAG00000008471	MX2	280873	MX dynamin-like GTPase 2	-0.92	0.0012
ENSBTAG00000014848	NR0B2	514770	nuclear receptor subfamily 0 group B member 2	-1.51	0.0012
ENSBTAG00000012050	ORAI2	511233	ORAI calcium release-activated calcium modulator 2	-1.26	0.0079
ENSBTAG00000008948	P2RX7	286814	purinergic receptor P2X, ligand gated ion channel, 7	0.76	0.0339
ENSBTAG00000015160	PLD4	789315	phospholipase D family member 4	0.87	0.0093
ENSBTAG00000017024	PPARGC1A	338446	peroxisome proliferator-activated receptor gamma, coactivator 1 alpha	-1.08	0.0012
ENSBTAG00000013081	PSPH	533630	phosphoserine phosphatase	0.82	0.0188
ENSBTAG00000006482	PTCD3	509502	pentatricopeptide repeat domain 3	-0.88	0.0086
ENSBTAG00000014313	PYROXD2	519120	pyridine nucleotide-disulphide oxidoreductase domain 2	1.67	0.0012
ENSBTAG00000018447	RABGGTB	533276	Rab geranylgeranyltransferase beta subunit	-1.72	0.0012
ENSBTAG00000037651	S100A2	509860	S100 calcium binding protein A2	0.59	0.0012
ENSBTAG00000012640	S100A8	616818	S100 calcium binding protein A8	0.93	0.0414
ENSBTAG00000003826	SCN1B	618204	sodium channel, voltage gated, type I beta subunit	1.01	0.0334
ENSBTAG00000002299	SEL1L3	535060	SEL1L family member 3	-0.97	0.0012
ENSBTAG00000018563	SFRP2	510821	secreted frizzled-related protein 2	3.03	0.0012
ENSBTAG00000003737	SLC51B	507185	solute carrier family 51 beta subunit	0.6	0.0114
ENSBTAG00000006185	SPC24	509117	SPC24, NDC80 kinetochore complex component	0.8	0.03
ENSBTAG00000008250	SPRY4	504593	sprouty RTK signaling antagonist 4	-0.78	0.0031
ENSBTAG00000003020	SSC4D	539182	scavenger receptor cysteine rich family, 4 domains	0.63	0.021
ENSBTAG00000011952	SULT1E1	280934	sulfotransferase family 1E member 1	-1	0.0012
ENSBTAG00000016208	TGM2	281528	transglutaminase 2	0.94	0.0012
ENSBTAG00000012078	TMEM176A	404082	transmembrane protein 176A	-0.86	0.0012
ENSBTAG00000016766	TMEM176B	615505	transmembrane protein 176B	-0.97	0.0012
ENSBTAG00000016357	VNN2	534929	vanin 2	0.85	0.0199
ENSBTAG00000010345	XPNPEP2	504822	X-prolyl aminopeptidase (aminopeptidase P) 2, membrane-bound	-0.7	0.0012
ENSBTAG00000047212	ANXA13	614415	annexin A13	-0.79	0.004
ENSBTAG00000001595	MT1E	613358	metallothionein 1E	0.7	0.0012
ENSBTAG00000005243	OVOS2	508026	ovostatin 2	-0.64	0.0079
ENSBTAG00000006383	RPS3A	282053	ribosomal protein S3A	-0.87	0.0022
ENSBTAG00000015792	¾	¾	¾	1.89	0.0012
ENSBTAG00000020620	¾	¾	¾	1.39	0.0339
ENSBTAG00000023659	MT2A	404070	metallothionein 2A	0.62	0.0012
ENSBTAG00000030518	ECSCR	511765	endothelial cell surface expressed chemotaxis and apoptosis regulator	-1.04	0.0445
ENSBTAG00000032642	GSTA3	768055	glutathione S-transferase, alpha 3	1.54	0.0012
ENSBTAG00000037778	CXCL3	613667	chemokine (C-X-C motif) ligand 3	0.61	0.0012
ENSBTAG00000038058	LOC518623	518623	glycine-N-acyltransferase-like	0.99	0.0012
ENSBTAG00000039928	¾	¾	¾	0.82	0.028
ENSBTAG00000046795	¾	¾	¾	4.33	0.0012
ENSBTAG00000047433	LOC100298850	100298850	olfactory receptor 7A17	-0.82	0.0146

## Sheet: S20 VS. S60
Ensembl_ID	Gene Symbol	NCBI ID	Description	log2 (fold_change)	FDR q value
ENSBTAG00000016658	ABHD4	509896	abhydrolase domain containing 4	0.68	0.0176
ENSBTAG00000020371	ACOT8	504360	acyl-CoA thioesterase 8	0.72	0.0031
ENSBTAG00000013303	ACSS2	506459	acyl-CoA synthetase short-chain family member 2	1.31	0.0012
ENSBTAG00000039738	ADORA3	104564307	transmembrane and immunoglobulin domain containing 3	1.12	0.0012
ENSBTAG00000034154	AGMO	613658	alkylglycerol monooxygenase	0.63	0.0158
ENSBTAG00000046484	AIF1L	617493	allograft inflammatory factor 1-like	0.73	0.0048
ENSBTAG00000030674	AK4	517063	adenylate kinase 4	0.67	0.0022
ENSBTAG00000006326	ALDH1L2	516864	aldehyde dehydrogenase 1 family member L2	1.49	0.0012
ENSBTAG00000046514	ASMTL	508458	acetylserotonin O-methyltransferase-like	0.75	0.0012
ENSBTAG00000003457	ATF5	515654	activating transcription factor 5	0.78	0.0012
ENSBTAG00000030162	AXIN2	511619	axin 2	0.92	0.0012
ENSBTAG00000046750	B3GNT3	784997	UDP-GlcNAc	-0.75	0.004
ENSBTAG00000019044	BAIAP2	507837	BAI1-associated protein 2	0.6	0.0227
ENSBTAG00000000835	BCAS1	504895	breast carcinoma amplified sequence 1	-0.78	0.0056
ENSBTAG00000021066	CAPN11	527966	calpain 11	0.63	0.0315
ENSBTAG00000004604	CCDC124	510778	coiled-coil domain containing 124	0.59	0.0114
ENSBTAG00000008808	CCDC17	515836	coiled-coil domain containing 17	0.85	0.004
ENSBTAG00000003696	CCDC64	536747	coiled-coil domain containing 64	1.13	0.0012
ENSBTAG00000026275	CCL24	617258	chemokine (C-C motif) ligand 24	0.95	0.0012
ENSBTAG00000004343	CCS	515022	copper chaperone for superoxide dismutase	0.95	0.0012
ENSBTAG00000021141	CD8A	281060	CD8a molecule	-0.72	0.0305
ENSBTAG00000005751	CDAN1	538940	codanin 1	0.76	0.017
ENSBTAG00000002121	CDK2AP2	517206	cyclin-dependent kinase 2 associated protein 2	0.62	0.0086
ENSBTAG00000004695	CDK9	520580	cyclin-dependent kinase 9	1.39	0.0012
ENSBTAG00000008353	CDKN1A	513497	cyclin-dependent kinase inhibitor 1A (p21, Cip1)	0.63	0.004
ENSBTAG00000013578	CHI3L2	513513	chitinase 3 like 2	-1.65	0.0012
ENSBTAG00000022622	CISH	616753	cytokine inducible SH2-containing protein	0.78	0.0093
ENSBTAG00000011913	CKAP4	515784	cytoskeleton-associated protein 4	0.62	0.0012
ENSBTAG00000012284	CLCN2	505569	chloride channel, voltage-sensitive 2	-0.89	0.0107
ENSBTAG00000006130	CLEC14A	509367	C-type lectin domain family 14 member A	0.59	0.0158
ENSBTAG00000004560	CLEC4F	511001	C-type lectin domain family 4 member F	-0.68	0.0012
ENSBTAG00000011818	COL26A1	617340	collagen type XXVI alpha 1	1.22	0.017
ENSBTAG00000018941	CPXM2	534505	carboxypeptidase X (M14 family), member 2	1.77	0.0386
ENSBTAG00000016060	CREM	540605	cAMP responsive element modulator	-0.78	0.0012
ENSBTAG00000007829	CSAD	516241	cysteine sulfinic acid decarboxylase	1.58	0.0012
ENSBTAG00000008571	CUX2	524491	cut-like homeobox 2	1.28	0.0012
ENSBTAG00000001725	CXCL10	615107	chemokine (C-X-C motif) ligand 10	-0.66	0.0012
ENSBTAG00000006934	CYP11A1	338048	cytochrome P450, family 11, subfamily A, polypeptide 1	1.44	0.0012
ENSBTAG00000021118	CYP26A1	539047	cytochrome P450, family 26, subfamily A, polypeptide 1	-0.62	0.0454
ENSBTAG00000009844	CYR61	508941	cysteine rich angiogenic inducer 61	2.24	0.0012
ENSBTAG00000013802	DAB1	538818	Dab, reelin signal transducer, homolog 1 (Drosophila)	-0.93	0.0012
ENSBTAG00000013530	DDAH2	540386	dimethylarginine dimethylaminohydrolase 2	0.98	0.03
ENSBTAG00000016465	DHCR7	514745	7-dehydrocholesterol reductase	0.98	0.0012
ENSBTAG00000015165	DPY19L3	521976	dpy-19 like 3 (C. elegans)	-0.6	0.0086
ENSBTAG00000001729	DUSP10	541175	dual specificity phosphatase 10	-0.61	0.0048
ENSBTAG00000013294	DYRK3	505149	dual specificity tyrosine-(Y)-phosphorylation regulated kinase 3	-0.69	0.01
ENSBTAG00000003806	ECM1	524222	extracellular matrix protein 1	0.59	0.0012
ENSBTAG00000010673	EFNA4	615879	ephrin-A4	0.61	0.0265
ENSBTAG00000015817	ELK1	786886	ELK1, member of ETS oncogene family	0.67	0.004
ENSBTAG00000011101	EML6	516921	echinoderm microtubule associated protein like 6	-0.6	0.0064
ENSBTAG00000034633	ERO1B	514361	endoplasmic reticulum oxidoreductase beta	-0.62	0.0012
ENSBTAG00000006349	EXTL1	511060	exostosin-like glycosyltransferase 1	0.71	0.0012
ENSBTAG00000018054	FABP1	327700	fatty acid binding protein 1	0.61	0.0086
ENSBTAG00000015505	FADS2	521822	fatty acid desaturase 2	0.99	0.0012
ENSBTAG00000009744	FAM193A	534755	family with sequence similarity 193 member A	0.6	0.0048
ENSBTAG00000017010	FAM207A	512069	family with sequence similarity 207 member A	0.83	0.0176
ENSBTAG00000015980	FASN	281152	fatty acid synthase	0.98	0.0012
ENSBTAG00000004014	FBLN2	511854	fibulin 2	1.49	0.0012
ENSBTAG00000017531	FETUB	504615	fetuin B	0.87	0.0012
ENSBTAG00000011771	FICD	505923	FIC domain containing	0.9	0.0146
ENSBTAG00000015828	FKBP11	506043	FK506 binding protein 11	0.66	0.0012
ENSBTAG00000016707	FKBP9	534182	FK506 binding protein 9	0.68	0.0022
ENSBTAG00000012407	FOXA2	503580	forkhead box A2	0.69	0.0349
ENSBTAG00000007089	FRG1	512533	FSHD region gene 1	1.11	0.0064
ENSBTAG00000003033	GADD45G	504939	growth arrest and DNA damage inducible gamma	2.61	0.0012
ENSBTAG00000014964	GALK1	530855	galactokinase 1	0.61	0.0012
ENSBTAG00000000764	GIPC1	519617	GIPC PDZ domain containing family member 1	0.69	0.0031
ENSBTAG00000009284	GLS2	539561	glutaminase 2	-0.75	0.0012
ENSBTAG00000011960	GOT1	281206	glutamic-oxaloacetic transaminase 1, soluble	-0.59	0.0012
ENSBTAG00000000604	GPNMB	509600	glycoprotein (transmembrane) nmb	0.9	0.0012
ENSBTAG00000043553	GPX3	281210	glutathione peroxidase 3	1.23	0.0012
ENSBTAG00000012854	GSDMB	509296	gasdermin B	-0.82	0.0012
ENSBTAG00000004288	GSTA4	533917	glutathione S-transferase alpha 4	-0.75	0.0445
ENSBTAG00000016276	HAL	615205	histidine ammonia-lyase	-0.68	0.0012
ENSBTAG00000017042	HAMP	512301	hepcidin antimicrobial peptide	0.59	0.0012
ENSBTAG00000001740	HAPLN3	515224	hyaluronan and proteoglycan link protein 3	0.88	0.0012
ENSBTAG00000000569	HES1	539547	hes family bHLH transcription factor 1	-0.74	0.0227
ENSBTAG00000008688	HEYL	538609	hes-related family bHLH transcription factor with YRPW motif-like	0.66	0.0022
ENSBTAG00000007840	HMGCR	407159	3-hydroxy-3-methylglutaryl-CoA reductase	0.6	0.0012
ENSBTAG00000011839	HMGCS1	407767	3-hydroxy-3-methylglutaryl-CoA synthase 1	0.98	0.0012
ENSBTAG00000002333	HOPX	281270	HOP homeobox	1.02	0.0012
ENSBTAG00000004075	IDI1	514293	isopentenyl-diphosphate delta isomerase 1	0.66	0.0012
ENSBTAG00000007554	IFI6	512913	interferon, alpha-inducible protein 6	-0.67	0.0048
ENSBTAG00000005596	IGFBP2	282260	insulin like growth factor binding protein 2	0.98	0.0012
ENSBTAG00000015638	IL20RA	509038	interleukin 20 receptor subunit alpha	-1.36	0.0012
ENSBTAG00000016933	IL27RA	514529	interleukin 27 receptor subunit alpha	0.67	0.017
ENSBTAG00000012083	IRX3	540417	iroquois homeobox 3	1.9	0.01
ENSBTAG00000007609	ITFG2	282275	integrin alpha FG-GAP repeat containing 2	0.65	0.0056
ENSBTAG00000007846	ITIH3	508355	inter-alpha-trypsin inhibitor heavy chain 3	0.66	0.0031
ENSBTAG00000002693	KANSL2	540194	KAT8 regulatory NSL complex subunit 2	-0.63	0.0086
ENSBTAG00000008294	KCNJ2	281883	potassium channel, inwardly rectifying subfamily J, member 2	0.63	0.0164
ENSBTAG00000001204	KIAA1462	784675	KIAA1462 ortholog	0.69	0.0012
ENSBTAG00000004832	KIF21A	540076	kinesin family member 21A	1.77	0.0285
ENSBTAG00000014396	KLF10	522795	Kruppel-like factor 10	-0.75	0.0012
ENSBTAG00000013813	KLHL17	615476	kelch like family member 17	0.63	0.0305
ENSBTAG00000014439	KMO	515996	kynurenine 3-monooxygenase (kynurenine 3-hydroxylase)	-0.8	0.0012
ENSBTAG00000001292	LF	280846	lactotransferrin	-0.8	0.0158
ENSBTAG00000021576	LMOD1	532090	leiomodin 1	1.08	0.0012
ENSBTAG00000020895	LOXL4	281904	lysyl oxidase like 4	0.71	0.0031
ENSBTAG00000007689	LPIN1	537224	lipin 1	-1.1	0.0012
ENSBTAG00000018936	LSS	615906	lanosterol synthase (2,3-oxidosqualene-lanosterol cyclase)	0.79	0.0012
ENSBTAG00000019014	MAGEF1	518728	MAGE family member F1	0.78	0.0458
ENSBTAG00000030182	MAPK11	618906	mitogen-activated protein kinase 11	-1.01	0.004
ENSBTAG00000018405	MARS	512531	methionyl-tRNA synthetase	0.65	0.0072
ENSBTAG00000008160	MBOAT2	785489	membrane bound O-acyltransferase domain containing 2	1.05	0.0012
ENSBTAG00000011463	MID1IP1	615572	MID1 interacting protein 1	-0.8	0.0012
ENSBTAG00000017081	MIEF2	515229	mitochondrial elongation factor 2	0.95	0.0391
ENSBTAG00000008431	MOGAT1	407225	monoacylglycerol O-acyltransferase 1	-0.75	0.0093
ENSBTAG00000000825	MRPS26	516004	mitochondrial ribosomal protein S26	0.61	0.0056
ENSBTAG00000003068	MSMO1	504481	methylsterol monooxygenase 1	0.7	0.0012
ENSBTAG00000012059	MVD	509958	mevalonate diphosphate decarboxylase	0.68	0.0012
ENSBTAG00000005183	MVK	505792	mevalonate kinase	0.65	0.0012
ENSBTAG00000008471	MX2	280873	MX dynamin-like GTPase 2	-1.03	0.0012
ENSBTAG00000015209	MXD4	541116	MAX dimerization protein 4	0.69	0.0436
ENSBTAG00000004769	NEIL2	444987	nei like DNA glycosylase 2	0.95	0.021
ENSBTAG00000016435	NOM1	618228	nucleolar protein with MIF4G domain 1	0.64	0.0107
ENSBTAG00000014848	NR0B2	514770	nuclear receptor subfamily 0 group B member 2	-1.5	0.0012
ENSBTAG00000009265	NR5A2	541305	nuclear receptor subfamily 5 group A member 2	-0.75	0.0012
ENSBTAG00000000413	NRTN	525562	neurturin	0.74	0.0441
ENSBTAG00000011527	NT5C	532399	5', 3'-nucleotidase, cytosolic	0.71	0.0176
ENSBTAG00000010457	NUAK1	519892	NUAK family, SNF1-like kinase, 1	0.6	0.0022
ENSBTAG00000048010	NUDT14	100126049	nudix hydrolase 14	0.81	0.01
ENSBTAG00000006928	OAT	505323	ornithine aminotransferase	-1.01	0.0012
ENSBTAG00000017281	OPLAH	408006	5-oxoprolinase (ATP-hydrolysing)	0.61	0.0064
ENSBTAG00000012050	ORAI2	511233	ORAI calcium release-activated calcium modulator 2	-0.97	0.0358
ENSBTAG00000013250	PCSK1N	513603	proprotein convertase subtilisin/kexin type 1 inhibitor	1.57	0.0432
ENSBTAG00000019798	PIGR	281401	polymeric immunoglobulin receptor	-0.85	0.0012
ENSBTAG00000011659	PIGZ	525407	phosphatidylinositol glycan anchor biosynthesis class Z	0.63	0.0107
ENSBTAG00000015160	PLD4	789315	phospholipase D family member 4	0.76	0.0339
ENSBTAG00000031061	POLR2L	617375	polymerase (RNA) II (DNA directed) polypeptide L, 7.6kDa	0.61	0.0152
ENSBTAG00000017024	PPARGC1A	338446	peroxisome proliferator-activated receptor gamma, coactivator 1 alpha	-1.54	0.0012
ENSBTAG00000013081	PSPH	533630	phosphoserine phosphatase	1.41	0.0012
ENSBTAG00000006482	PTCD3	509502	pentatricopeptide repeat domain 3	-0.78	0.0233
ENSBTAG00000019230	PTGER3	282330	prostaglandin E receptor 3	-0.79	0.0205
ENSBTAG00000000042	PYCR1	539606	pyrroline-5-carboxylate reductase 1	0.99	0.0012
ENSBTAG00000031962	RAB20	615760	RAB20, member RAS oncogene family	0.69	0.0432
ENSBTAG00000000279	RAB26	515675	RAB26, member RAS oncogene family	1.47	0.0031
ENSBTAG00000018447	RABGGTB	533276	Rab geranylgeranyltransferase beta subunit	-0.82	0.0022
ENSBTAG00000001950	RDH11	505995	retinol dehydrogenase 11 (all-trans/9-cis/11-cis)	0.68	0.0072
ENSBTAG00000016341	RGS5	540509	regulator of G-protein signaling 5	-0.64	0.0146
ENSBTAG00000020119	RNF43	784035	ring finger protein 43	0.61	0.0463
ENSBTAG00000010462	ROBO2	534842	roundabout guidance receptor 2	-0.96	0.0012
ENSBTAG00000000067	SDF2L1	517962	stromal cell derived factor 2 like 1	1.06	0.0012
ENSBTAG00000031814	SDS	514346	serine dehydratase	-0.81	0.0012
ENSBTAG00000014464	SEC14L3	521133	SEC14-like 3 (S. cerevisiae)	0.89	0.0114
ENSBTAG00000002299	SEL1L3	535060	SEL1L family member 3	-1.11	0.0012
ENSBTAG00000031279	SELM	787736	selenoprotein M	1.4	0.0031
ENSBTAG00000020755	SELP	281486	selectin P	0.66	0.0031
ENSBTAG00000020542	SHE	617777	Src homology 2 domain containing E	-0.72	0.0012
ENSBTAG00000001110	SLC16A5	531531	solute carrier family 16 (monocarboxylate transporter), member 5	0.81	0.0222
ENSBTAG00000015242	SLC18B1	529052	solute carrier family 18, subfamily B, member 1	-0.81	0.0222
ENSBTAG00000012628	SLC1A2	541119	solute carrier family 1 (glial high affinity glutamate transporter), member 2	-1.15	0.0012
ENSBTAG00000011647	SLC25A15	532560	solute carrier family 25 (mitochondrial carrier; ornithine transporter) member 15	-0.66	0.0012
ENSBTAG00000010085	SLC7A2	538708	solute carrier family 7 (cationic amino acid transporter, y+ system), member 2	-0.87	0.0012
ENSBTAG00000008766	SLC9A1	317654	solute carrier family 9, subfamily A (NHE1, cation proton antiporter 1), member 1	0.68	0.0176
ENSBTAG00000004155	SPATA20	511363	spermatogenesis associated 20	0.73	0.0012
ENSBTAG00000002030	SPP2	281500	secreted phosphoprotein 2	0.61	0.0048
ENSBTAG00000005498	SQLE	526535	squalene epoxidase	0.82	0.0012
ENSBTAG00000011952	SULT1E1	280934	sulfotransferase family 1E member 1	-1.08	0.0012
ENSBTAG00000000181	SUSD3	512524	sushi domain containing 3	0.98	0.0334
ENSBTAG00000001987	SWAP70	533720	SWAP switching B-cell complex 70kDa subunit	-0.63	0.0072
ENSBTAG00000007196	TAGLN	513463	transgelin	0.91	0.0022
ENSBTAG00000019495	TEAD3	513466	TEA domain transcription factor 3	0.61	0.012
ENSBTAG00000016208	TGM2	281528	transglutaminase 2	0.84	0.0012
ENSBTAG00000013253	THAP4	507503	THAP domain containing 4	0.8	0.0133
ENSBTAG00000011666	THRSP	515940	thyroid hormone responsive	0.66	0.03
ENSBTAG00000003758	TKT	445425	transketolase	0.71	0.0012
ENSBTAG00000001153	TLE2	533595	transducin like enhancer of split 2	0.62	0.021
ENSBTAG00000001702	TMEM107	509812	transmembrane protein 107	2.04	0.0056
ENSBTAG00000032557	TMEM258	767958	transmembrane protein 258	0.65	0.0012
ENSBTAG00000015126	TNIP2	100336382	TNFAIP3 interacting protein 2	0.71	0.0467
ENSBTAG00000020954	TRIM7	539804	tripartite motif containing 7	0.81	0.0022
ENSBTAG00000028582	ENSBTAG00000028582	¾	¾	-1.25	0.0012
ENSBTAG00000048054	UAP1L1	100299558	UDP-N-acetylglucosamine pyrophosphorylase 1 like 1	0.71	0.0305
ENSBTAG00000014619	WASF3	540674	WAS protein family member 3	-0.72	0.0022
ENSBTAG00000013928	WFDC2	618044	WAP four-disulfide core domain 2	1.13	0.0182
ENSBTAG00000046671	WFS1	100298456	Wolfram syndrome 1 (wolframin)	0.74	0.0012
ENSBTAG00000010345	XPNPEP2	504822	X-prolyl aminopeptidase (aminopeptidase P) 2, membrane-bound	-0.92	0.0012
ENSBTAG00000003339	ZBTB10	785123	zinc finger and BTB domain containing 10	-0.73	0.0146
ENSBTAG00000011266	ZBTB16	534401	zinc finger and BTB domain containing 16	0.81	0.0012
ENSBTAG00000017890	ZMAT5	616095	zinc finger, matrin-type 5	0.85	0.0022
ENSBTAG00000047428	ZNF281	532401	zinc finger protein 281	-0.59	0.0194
ENSBTAG00000047718	ZNF70	538878	zinc finger protein 70	0.87	0.0127
ENSBTAG00000011809	NUDT8	616332	nudix hydrolase 8	0.62	0.0176
ENSBTAG00000012508	OSGIN1	768073	oxidative stress induced growth inhibitor 1	0.84	0.0012
ENSBTAG00000047212	ANXA13	614415	annexin A13	-0.87	0.0012
ENSBTAG00000000103	MRPL23	508825	mitochondrial ribosomal protein L23	0.68	0.0012
ENSBTAG00000000170	GSTT4	506093	glutathione S-transferase, theta 4	-1.96	0.0012
ENSBTAG00000001143	LOC511531	511531	guanylate-binding protein 1	-1.06	0.0031
ENSBTAG00000001448	INMT	527922	indolethylamine N-methyltransferase	-1.18	0.0199
ENSBTAG00000001595	MT1E	613358	metallothionein 1E	0.75	0.0012
ENSBTAG00000001851	LOC508916	508916	carboxylesterase 1-like	0.81	0.0012
ENSBTAG00000002416	¾	¾	¾	-0.72	0.0012
ENSBTAG00000003367	¾	¾	¾	1.4	0.0031
ENSBTAG00000003948	FDPS	281156	farnesyl diphosphate synthase	0.78	0.0012
ENSBTAG00000004443	¾	¾	¾	-0.79	0.0064
ENSBTAG00000005243	OVOS2	508026	ovostatin 2	-1.06	0.0012
ENSBTAG00000006536	CGN1	281068	conglutinin	0.7	0.0048
ENSBTAG00000014646	MZT2B	787548	mitotic spindle organizing protein 2B	0.83	0.0012
ENSBTAG00000015792	¾	¾	¾	1.74	0.0012
ENSBTAG00000016472	GSTM2	615537	glutathione S-transferase M2	-0.68	0.028
ENSBTAG00000017670	LOC512486	512486	interferon-induced guanylate-binding protein 1	-0.68	0.0354
ENSBTAG00000020620	¾	¾	¾	2.04	0.0012
ENSBTAG00000020923	GDF1	104968455	growth differentiation factor 1	1.72	0.014
ENSBTAG00000023659	MT2A	404070	metallothionein 2A	0.67	0.0012
ENSBTAG00000025219	¾	¾	¾	-0.61	0.0176
ENSBTAG00000025817	BORCS8	100271850	BLOC-1 related complex subunit 8	0.62	0.048
ENSBTAG00000034323	¾	¾	¾	-1.33	0.017
ENSBTAG00000035144	¾	¾	¾	1.06	0.0114
ENSBTAG00000037778	CXCL3	613667	chemokine (C-X-C motif) ligand 3	1.33	0.0012
ENSBTAG00000038058	LOC518623	518623	glycine-N-acyltransferase-like	1.52	0.0012
ENSBTAG00000039362	LOC615303	615303	UDP-glucuronosyltransferase 2B4	0.8	0.0012
ENSBTAG00000039664	LOC786618	786618	heme-binding protein 1 pseudogene	1.66	0.0012
ENSBTAG00000039928	¾	¾	¾	1.5	0.0012
ENSBTAG00000040334	¾	¾	¾	0.63	0.0378
ENSBTAG00000045672	¾	¾	¾	-1.54	0.0022
ENSBTAG00000045728	¾	¾	¾	1.17	0.0012
ENSBTAG00000045822	¾	¾	¾	0.64	0.0012
ENSBTAG00000045854	¾	¾	¾	-1.02	0.0358
ENSBTAG00000046383	¾	¾	¾	-1.32	0.0222
ENSBTAG00000047113	¾	¾	¾	1.04	0.0022
ENSBTAG00000047547	¾	¾	¾	0.74	0.0222
ENSBTAG00000047957	¾	¾	¾	1.04	0.0012
ENSBTAG00000048094	LOC784932	784932	serpin A3-7-like	-1.4	0.0056
ENSBTAG00000048184	LOC100336589	100336589	killer cell immunoglobulin-like receptor 2DL5A	-0.8	0.012

## Sheet: S20 VS. S80
Ensembl_ID	Gene Symbol	NCBI ID	Description	log2 (fold_change)	FDR q value
ENSBTAG00000009735	A1BG	518955	alpha-1-B glycoprotein	0.64	0.00118
ENSBTAG00000004038	ABAT	280969	4-aminobutyrate aminotransferase	-0.64	0.00118
ENSBTAG00000016366	ABCG8	508829	ATP binding cassette subfamily G member 8	-0.72	0.0264544
ENSBTAG00000016658	ABHD4	509896	abhydrolase domain containing 4	0.74	0.0048286
ENSBTAG00000034402	ACE2	101908244	angiotensin-converting enzyme 2	-0.9	0.00118
ENSBTAG00000013303	ACSS2	506459	acyl-CoA synthetase short-chain family member 2	0.59	0.0021835
ENSBTAG00000034139	ADH4	520508	alcohol dehydrogenase 4 (class II), pi polypeptide	-0.65	0.0064024
ENSBTAG00000039738	ADORA3	104564307	transmembrane and immunoglobulin domain containing 3	0.82	0.0329243
ENSBTAG00000034154	AGMO	613658	alkylglycerol monooxygenase	0.69	0.0170224
ENSBTAG00000013468	AHNAK	531336	AHNAK nucleoprotein	-0.63	0.00118
ENSBTAG00000006326	ALDH1L2	516864	aldehyde dehydrogenase 1 family member L2	1.92	0.00118
ENSBTAG00000025046	ALKBH5	533303	alkB homolog 5, RNA demethylase	0.66	0.00118
ENSBTAG00000016275	AMDHD1	505315	amidohydrolase domain containing 1	-0.74	0.0021835
ENSBTAG00000008395	APBA3	511925	amyloid beta precursor protein binding family A member 3	0.82	0.00118
ENSBTAG00000015419	ARHGEF37	526631	Rho guanine nucleotide exchange factor 37	-0.95	0.0071669
ENSBTAG00000003222	ASNS	514209	asparagine synthetase (glutamine-hydrolyzing)	1.12	0.00118
ENSBTAG00000037832	ASPHD2	541223	aspartate beta-hydroxylase domain containing 2	1.8	0.00118
ENSBTAG00000017462	ATF4	509107	activating transcription factor 4	0.68	0.00118
ENSBTAG00000003457	ATF5	515654	activating transcription factor 5	1.25	0.00118
ENSBTAG00000001398	ATP2A2	540568	ATPase, Ca++ transporting, cardiac muscle, slow twitch 2	0.67	0.00118
ENSBTAG00000030162	AXIN2	511619	axin 2	0.64	0.0358483
ENSBTAG00000023407	B3GALT5	614873	Beta-1,3-galactosyltransferase 5	-0.95	0.0264544
ENSBTAG00000023745	BANP	513446	BTG3 associated nuclear protein	1	0.00118
ENSBTAG00000000835	BCAS1	504895	breast carcinoma amplified sequence 1	-0.97	0.00118
ENSBTAG00000001511	BCL6	539020	B-cell CLL/lymphoma 6	0.64	0.00118
ENSBTAG00000022246	C11orf86	768031	chromosome 29 open reading frame, human C11orf86	0.9	0.00118
ENSBTAG00000020872	C5AR1	493645	complement component 5a receptor 1	0.87	0.0305165
ENSBTAG00000015097	CACFD1	512024	calcium channel flower domain containing 1	0.62	0.0204825
ENSBTAG00000011202	CARD19	614217	caspase recruitment domain family member 19	0.6	0.0199375
ENSBTAG00000010777	CARS	515715	cysteinyl-tRNA synthetase	0.9	0.00118
ENSBTAG00000009494	CBLC	615866	Cbl proto-oncogene C, E3 ubiquitin protein ligase	0.69	0.0422724
ENSBTAG00000021173	CCDC134	516012	coiled-coil domain containing 134	1.07	0.0329243
ENSBTAG00000018416	CCDC42	536427	coiled-coil domain containing 42	-0.89	0.0139806
ENSBTAG00000003696	CCDC64	536747	coiled-coil domain containing 64	0.84	0.0164347
ENSBTAG00000026275	CCL24	617258	chemokine (C-C motif) ligand 24	0.75	0.00118
ENSBTAG00000002121	CDK2AP2	517206	cyclin-dependent kinase 2 associated protein 2	0.88	0.00118
ENSBTAG00000004695	CDK9	520580	cyclin-dependent kinase 9	1.28	0.00118
ENSBTAG00000008353	CDKN1A	513497	cyclin-dependent kinase inhibitor 1A (p21, Cip1)	0.66	0.0031015
ENSBTAG00000013578	CHI3L2	513513	chitinase 3 like 2	-1.31	0.00118
ENSBTAG00000011913	CKAP4	515784	cytoskeleton-associated protein 4	0.64	0.00118
ENSBTAG00000000345	CLDN15	514998	claudin 15	0.62	0.0120497
ENSBTAG00000026278	CLDN4	414921	claudin 4	-0.83	0.0120497
ENSBTAG00000014546	CLEC7A	532865	C-type lectin domain family 7 member A	-0.68	0.0488068
ENSBTAG00000008129	CLSTN3	509969	calsyntenin 3	-0.86	0.0152074
ENSBTAG00000013662	COL8A1	538564	collagen type VIII alpha 1	-1.03	0.00118
ENSBTAG00000047801	CRELD2	515222	cysteine rich with EGF like domains 2	1.66	0.00118
ENSBTAG00000007829	CSAD	516241	cysteine sulfinic acid decarboxylase	1.25	0.00118
ENSBTAG00000013334	CSF3R	511511	colony stimulating factor 3 receptor	0.64	0.0458383
ENSBTAG00000008571	CUX2	524491	cut-like homeobox 2	0.78	0.00118
ENSBTAG00000006934	CYP11A1	338048	cytochrome P450, family 11, subfamily A, polypeptide 1	0.71	0.00118
ENSBTAG00000021118	CYP26A1	539047	cytochrome P450, family 26, subfamily A, polypeptide 1	-1.57	0.00118
ENSBTAG00000012972	CYP2U1	535227	cytochrome P450, family 2, subfamily U, polypeptide 1	-0.72	0.00118
ENSBTAG00000005287	CYP7A1	510507	cytochrome P450, family 7, subfamily A, polypeptide 1	0.92	0.0031015
ENSBTAG00000013802	DAB1	538818	Dab, reelin signal transducer, homolog 1 (Drosophila)	-0.78	0.00118
ENSBTAG00000022028	DERL3	614334	derlin 3	0.91	0.0079107
ENSBTAG00000003151	DNAJB11	506316	DnaJ heat shock protein family (Hsp40) member B11	0.77	0.00118
ENSBTAG00000046588	DNAJB9	614588	DnaJ heat shock protein family (Hsp40) member B9	0.75	0.00118
ENSBTAG00000010932	DNAJC12	281259	DnaJ heat shock protein family (Hsp40) member C12	0.89	0.00118
ENSBTAG00000010445	DNASE2B	525117	deoxyribonuclease II beta	-0.8	0.0048286
ENSBTAG00000015165	DPY19L3	521976	dpy-19 like 3 (C. elegans)	-0.73	0.00118
ENSBTAG00000001729	DUSP10	541175	dual specificity phosphatase 10	-0.61	0.0048286
ENSBTAG00000010069	EGR1	407125	early growth response 1	-0.78	0.0048286
ENSBTAG00000008664	EIF2B2	513958	eukaryotic translation initiation factor 2B subunit beta	0.59	0.0039872
ENSBTAG00000015817	ELK1	786886	ELK1, member of ETS oncogene family	0.6	0.0146009
ENSBTAG00000011101	EML6	516921	echinoderm microtubule associated protein like 6	-0.69	0.00118
ENSBTAG00000006349	EXTL1	511060	exostosin-like glycosyltransferase 1	1.02	0.00118
ENSBTAG00000039688	FAM101A	507695	family with sequence similarity 101, member A	1.29	0.00118
ENSBTAG00000017069	FAM198B	617515	family with sequence similarity 198 member B	-0.68	0.00118
ENSBTAG00000008462	FAM43A	539374	family with sequence similarity 43 member A	0.94	0.0431979
ENSBTAG00000004014	FBLN2	511854	fibulin 2	-1.79	0.00118
ENSBTAG00000020465	FERMT1	524427	fermitin family member 1	-0.9	0.00118
ENSBTAG00000017531	FETUB	504615	fetuin B	0.6	0.00118
ENSBTAG00000006676	FIBIN	507975	fin bud initiation factor homolog (zebrafish)	-0.92	0.0021835
ENSBTAG00000011771	FICD	505923	FIC domain containing	1.45	0.00118
ENSBTAG00000047502	FKBP5	535704	FK506 binding protein 5	-0.66	0.00118
ENSBTAG00000016707	FKBP9	534182	FK506 binding protein 9	0.64	0.0039872
ENSBTAG00000019376	FNDC3B	615534	fibronectin type III domain containing 3B	0.84	0.00118
ENSBTAG00000012407	FOXA2	503580	forkhead box A2	0.93	0.00118
ENSBTAG00000025462	GADD45B	618405	growth arrest and DNA damage inducible beta	0.6	0.0086256
ENSBTAG00000003033	GADD45G	504939	growth arrest and DNA damage inducible gamma	2.27	0.00118
ENSBTAG00000046803	GAS1	540336	growth arrest specific 1	1.02	0.0064024
ENSBTAG00000009284	GLS2	539561	glutaminase 2	-0.97	0.00118
ENSBTAG00000014769	GMEB2	508301	glucocorticoid modulatory element binding protein 2	0.6	0.0146009
ENSBTAG00000002995	GMPPA	504889	GDP-mannose pyrophosphorylase A	0.65	0.00118
ENSBTAG00000013732	GPR37	532626	G protein-coupled receptor 37 (endothelin receptor type B-like)	-0.74	0.0120497
ENSBTAG00000018663	GPRC5C	535664	G protein-coupled receptor, class C, group 5, member C	0.62	0.00118
ENSBTAG00000012854	GSDMB	509296	gasdermin B	-0.93	0.00118
ENSBTAG00000031788	GSTM1	615514	glutathione S-transferase mu 1-like	-0.69	0.00118
ENSBTAG00000017042	HAMP	512301	hepcidin antimicrobial peptide	0.99	0.00118
ENSBTAG00000000569	HES1	539547	hes family bHLH transcription factor 1	-1.1	0.00118
ENSBTAG00000011839	HMGCS1	407767	3-hydroxy-3-methylglutaryl-CoA synthase 1	0.75	0.00118
ENSBTAG00000017038	HPS4	615386	Hermansky-Pudlak syndrome 4	0.87	0.00118
ENSBTAG00000011969	HSPB1	516099	heat shock protein family B (small) member 1	0.64	0.00118
ENSBTAG00000001303	HSPB8	539524	heat shock protein family B (small) member 8	0.66	0.00118
ENSBTAG00000005012	HSPH1	507165	heat shock protein family H (Hsp110) member 1	0.68	0.00118
ENSBTAG00000010322	HYOU1	282295	hypoxia up-regulated 1	1.24	0.00118
ENSBTAG00000006440	IGDCC4	541098	immunoglobulin superfamily, DCC subclass, member 4	0.62	0.0182117
ENSBTAG00000005596	IGFBP2	282260	insulin like growth factor binding protein 2	1.11	0.00118
ENSBTAG00000015638	IL20RA	509038	interleukin 20 receptor subunit alpha	-1.28	0.00118
ENSBTAG00000002912	INHBA	281867	inhibin beta A	1.12	0.00118
ENSBTAG00000006599	INHBE	517587	inhibin beta E	1.03	0.00118
ENSBTAG00000007609	ITFG2	282275	integrin alpha FG-GAP repeat containing 2	0.67	0.0064024
ENSBTAG00000009568	KANK2	767586	KN motif and ankyrin repeat domains 2	0.7	0.00118
ENSBTAG00000016729	KCNT2	781505	potassium channel, sodium activated subfamily T, member 2	0.67	0.0031015
ENSBTAG00000007181	KIFC3	539231	kinesin family member C3	0.69	0.00118
ENSBTAG00000014396	KLF10	522795	Kruppel-like factor 10	-0.8	0.00118
ENSBTAG00000008350	KLHL21	506632	kelch like family member 21	0.8	0.00118
ENSBTAG00000016091	KLHL25	529905	kelch like family member 25	0.8	0.00118
ENSBTAG00000014439	KMO	515996	kynurenine 3-monooxygenase (kynurenine 3-hydroxylase)	-1.17	0.00118
ENSBTAG00000015200	L2HGDH	514230	L-2-hydroxyglutarate dehydrogenase	2.19	0.0021835
ENSBTAG00000016864	LBP	512242	lipopolysaccharide binding protein	0.66	0.00118
ENSBTAG00000013256	LGR5	520189	leucine-rich repeat containing G protein-coupled receptor 5	-0.74	0.0071669
ENSBTAG00000020895	LOXL4	281904	lysyl oxidase like 4	0.92	0.00118
ENSBTAG00000007689	LPIN1	537224	lipin 1	-0.94	0.00118
ENSBTAG00000024096	LSM10	618089	LSM10, U7 small nuclear RNA associated	0.7	0.00118
ENSBTAG00000031797	MANF	540432	mesencephalic astrocyte-derived neurotrophic factor	1.11	0.00118
ENSBTAG00000006135	MAP1LC3A	514547	microtubule associated protein 1 light chain 3 alpha	0.85	0.00118
ENSBTAG00000018405	MARS	512531	methionyl-tRNA synthetase	0.69	0.00118
ENSBTAG00000046773	MCOLN2	532671	mucolipin 2	-1.11	0.00118
ENSBTAG00000014855	MICAL2	534041	microtubule associated monooxygenase, calponin and LIM domain containing 2	1	0.00118
ENSBTAG00000011463	MID1IP1	615572	MID1 interacting protein 1	-0.65	0.0146009
ENSBTAG00000017081	MIEF2	515229	mitochondrial elongation factor 2	0.94	0.0377517
ENSBTAG00000008431	MOGAT1	407225	monoacylglycerol O-acyltransferase 1	-0.93	0.0021835
ENSBTAG00000008409	MYC	511077	v-myc avian myelocytomatosis viral oncogene homolog	1.19	0.00118
ENSBTAG00000009852	NAV3	528870	neuron navigator 3	-0.59	0.00118
ENSBTAG00000010362	NOSTRIN	521834	nitric oxide synthase trafficking	-0.63	0.0193669
ENSBTAG00000014848	NR0B2	514770	nuclear receptor subfamily 0 group B member 2	-1.42	0.00118
ENSBTAG00000003076	NT5DC1	100125914	5'-nucleotidase domain containing 1	-0.88	0.00118
ENSBTAG00000010457	NUAK1	519892	NUAK family, SNF1-like kinase, 1	0.6	0.0021835
ENSBTAG00000011321	NUGGC	515679	nuclear GTPase, germinal center associated	-0.93	0.0021835
ENSBTAG00000007149	NYNRIN	516993	NYN domain and retroviral integrase containing	-0.65	0.0031015
ENSBTAG00000006928	OAT	505323	ornithine aminotransferase	-1.11	0.00118
ENSBTAG00000039719	PHGDH	505103	phosphoglycerate dehydrogenase	0.7	0.00118
ENSBTAG00000034985	PHLDA1	540135	pleckstrin homology-like domain, family A, member 1	0.67	0.0496529
ENSBTAG00000000396	PIM1	281402	Pim-1 proto-oncogene, serine/threonine kinase	0.94	0.00118
ENSBTAG00000015160	PLD4	789315	phospholipase D family member 4	0.74	0.0409009
ENSBTAG00000011667	PM20D2	521179	peptidase M20 domain containing 2	0.73	0.0021835
ENSBTAG00000017024	PPARGC1A	338446	peroxisome proliferator-activated receptor gamma, coactivator 1 alpha	-1.45	0.00118
ENSBTAG00000017847	PPP1R12C	512431	protein phosphatase 1 regulatory subunit 12C	0.64	0.0071669
ENSBTAG00000014831	PPP1R3C	539466	protein phosphatase 1 regulatory subunit 3C	-0.86	0.0031015
ENSBTAG00000021977	PRRC1	510272	proline-rich coiled-coil 1	0.6	0.0071669
ENSBTAG00000013081	PSPH	533630	phosphoserine phosphatase	2.12	0.00118
ENSBTAG00000006482	PTCD3	509502	pentatricopeptide repeat domain 3	-1	0.0021835
ENSBTAG00000000042	PYCR1	539606	pyrroline-5-carboxylate reductase 1	1.58	0.00118
ENSBTAG00000031962	RAB20	615760	RAB20, member RAS oncogene family	1.25	0.00118
ENSBTAG00000002148	RAB3D	100139105	RAB3D, member RAS oncogene family	0.61	0.0199375
ENSBTAG00000007880	RAB40C	618031	RAB40C, member RAS oncogene family	0.65	0.0295362
ENSBTAG00000018447	RABGGTB	533276	Rab geranylgeranyltransferase beta subunit	-1.62	0.00118
ENSBTAG00000011518	RARB	616895	retinoic acid receptor, beta	-1.21	0.0193669
ENSBTAG00000011619	RASIP1	505541	Ras interacting protein 1	0.69	0.0031015
ENSBTAG00000008127	RBP5	539418	retinol binding protein 5	-0.67	0.00118
ENSBTAG00000015780	RCN2	512717	reticulocalbin 2	0.61	0.00118
ENSBTAG00000004305	RGS16	282035	regulator of G-protein signaling 16	0.79	0.00118
ENSBTAG00000018220	RGSL1	509065	regulator of G-protein signaling like 1	-0.92	0.0021835
ENSBTAG00000010462	ROBO2	534842	roundabout guidance receptor 2	-0.62	0.0048286
ENSBTAG00000047600	ROS1	100336768	ROS proto-oncogene 1 , receptor tyrosine kinase	-1.53	0.00118
ENSBTAG00000008185	RTN2	359720	reticulon 2	0.76	0.0492249
ENSBTAG00000000067	SDF2L1	517962	stromal cell derived factor 2 like 1	1.2	0.00118
ENSBTAG00000000854	SEC16B	404548	SEC16 homolog B, endoplasmic reticulum export factor	-0.71	0.00118
ENSBTAG00000002299	SEL1L3	535060	SEL1L family member 3	-0.66	0.0259287
ENSBTAG00000032374	SELK	615114	selenoprotein K	0.7	0.00118
ENSBTAG00000004034	SESN3	515914	sestrin 3	-1	0.00118
ENSBTAG00000018563	SFRP2	510821	secreted frizzled-related protein 2	2.86	0.00118
ENSBTAG00000013869	SH3BP4	520462	SH3-domain binding protein 4	0.6	0.0193669
ENSBTAG00000020542	SHE	617777	Src homology 2 domain containing E	-0.67	0.00118
ENSBTAG00000004662	SLC16A12	538469	solute carrier family 16 member 12	-0.63	0.0031015
ENSBTAG00000001110	SLC16A5	531531	solute carrier family 16 (monocarboxylate transporter), member 5	0.97	0.0021835
ENSBTAG00000015242	SLC18B1	529052	solute carrier family 18, subfamily B, member 1	-0.74	0.0324409
ENSBTAG00000024162	SLC19A1	617307	solute carrier family 19 (folate transporter), member 1	0.84	0.0363288
ENSBTAG00000011912	SLC25A25	527786	solute carrier family 25 (mitochondrial carrier; phosphate carrier), member 25	-0.72	0.00118
ENSBTAG00000003177	SLC25A33	533794	solute carrier family 25 (pyrimidine nucleotide carrier), member 33	0.92	0.00118
ENSBTAG00000008384	SLC25A47	516483	solute carrier family 25 member 47	0.92	0.00118
ENSBTAG00000006881	SLC35B1	353217	solute carrier family 35 member B1	0.62	0.0031015
ENSBTAG00000038415	SLC6A12	514339	solute carrier family 6 (neurotransmitter transporter), member 12	1.18	0.0031015
ENSBTAG00000002292	SMARCA1	535439	SWI/SNF related, matrix associated, actin dependent regulator of chromatin, subfamily a, member 1	-0.65	0.00118
ENSBTAG00000005623	SOAT2	513554	sterol O-acyltransferase 2	-0.95	0.0133496
ENSBTAG00000013980	SOD3	532481	superoxide dismutase 3, extracellular	-0.81	0.0458383
ENSBTAG00000004155	SPATA20	511363	spermatogenesis associated 20	0.7	0.00118
ENSBTAG00000006185	SPC24	509117	SPC24, NDC80 kinetochore complex component	1.11	0.00118
ENSBTAG00000005498	SQLE	526535	squalene epoxidase	0.67	0.00118
ENSBTAG00000010913	SRXN1	531606	sulfiredoxin 1	0.74	0.0100373
ENSBTAG00000002340	STEAP4	538861	STEAP4 metalloreductase	0.64	0.0086256
ENSBTAG00000020789	STS	509206	steroid sulfatase (microsomal), isozyme S	-1.81	0.0127064
ENSBTAG00000011952	SULT1E1	280934	sulfotransferase family 1E member 1	-1.86	0.00118
ENSBTAG00000001987	SWAP70	533720	SWAP switching B-cell complex 70kDa subunit	-0.78	0.00118
ENSBTAG00000001801	SYT4	539867	synaptotagmin 4	0.84	0.0079107
ENSBTAG00000005076	SYVN1	508358	synoviolin 1	0.65	0.0146009
ENSBTAG00000016208	TGM2	281528	transglutaminase 2	-1.05	0.00118
ENSBTAG00000047059	TIMM17A	509797	translocase of inner mitochondrial membrane 17 homolog A (yeast)	0.87	0.0064024
ENSBTAG00000003758	TKT	445425	transketolase	0.73	0.00118
ENSBTAG00000015667	TMEM127	100850176	transmembrane protein 127	0.67	0.00118
ENSBTAG00000005206	TMEM14A	510383	transmembrane protein 14A	0.8	0.0152074
ENSBTAG00000003180	TMEM201	507444	transmembrane protein 201	1.23	0.0113894
ENSBTAG00000022382	TMEM218	616789	transmembrane protein 218	0.78	0.0064024
ENSBTAG00000008913	TMEM98	513445	transmembrane protein 98	0.64	0.0139806
ENSBTAG00000039937	TNFRSF8	614780	tumor necrosis factor receptor superfamily member 8	-0.64	0.0449674
ENSBTAG00000003336	TPD52L1	534629	tumor protein D52-like 1	-1	0.00118
ENSBTAG00000017007	TRIB3	538465	tribbles pseudokinase 3	0.61	0.0100373
ENSBTAG00000008816	TRIM2	538617	tripartite motif containing 2	-0.66	0.00118
ENSBTAG00000020954	TRIM7	539804	tripartite motif containing 7	0.8	0.0031015
ENSBTAG00000014652	TRPM8	541151	transient receptor potential cation channel, subfamily M, member 8	-0.75	0.00118
ENSBTAG00000001537	TSKU	529661	tsukushi, small leucine rich proteoglycan	-0.71	0.00118
ENSBTAG00000005196	TYW3	519731	tRNA-yW synthesizing protein 3 homolog	-0.61	0.0348799
ENSBTAG00000028582	¾	¾	¾	-0.68	0.0086256
ENSBTAG00000010206	UAP1	535325	UDP-N-acetylglucosamine pyrophosphorylase 1	0.63	0.00118
ENSBTAG00000018436	UBE2J1	539754	ubiquitin conjugating enzyme E2, J1	0.6	0.0431979
ENSBTAG00000014521	UGDH	281564	UDP-glucose 6-dehydrogenase	0.64	0.00118
ENSBTAG00000004040	UGT2A3	511743	UDP glucuronosyltransferase 2 family, polypeptide A1, complex locus	-0.61	0.00118
ENSBTAG00000014619	WASF3	540674	WAS protein family member 3	-1.17	0.00118
ENSBTAG00000005278	WEE1	540322	WEE1 G2 checkpoint kinase	-0.72	0.00118
ENSBTAG00000046671	WFS1	100298456	Wolfram syndrome 1 (wolframin)	1.4	0.00118
ENSBTAG00000014758	WIF1	533672	WNT inhibitory factor 1	-0.92	0.0100373
ENSBTAG00000013880	WWC1	520730	WW and C2 domain containing 1	0.66	0.00118
ENSBTAG00000005970	XBP1	541236	X-box binding protein 1	0.62	0.0031015
ENSBTAG00000010345	XPNPEP2	504822	X-prolyl aminopeptidase (aminopeptidase P) 2, membrane-bound	-1.06	0.00118
ENSBTAG00000011266	ZBTB16	534401	zinc finger and BTB domain containing 16	0.89	0.00118
ENSBTAG00000003556	ZFYVE21	511413	zinc finger, FYVE domain containing 21	0.59	0.0216101
ENSBTAG00000031682	ZNF484	538489	zinc finger protein 484	-0.64	0.0079107
ENSBTAG00000047718	ZNF70	538878	zinc finger protein 70	1.33	0.00118
ENSBTAG00000009874	ZXDC	789590	ZXD family zinc finger C	0.64	0.0133496
ENSBTAG00000010508	BLVRB	281650	biliverdin reductase B	0.69	0.00118
ENSBTAG00000012508	OSGIN1	768073	oxidative stress induced growth inhibitor 1	1	0.00118
ENSBTAG00000000011	MTMR9	511957	L-threonine dehydrogenase	-1.18	0.00118
ENSBTAG00000001595	MT1E	613358	metallothionein 1E	1	0.00118
ENSBTAG00000001851	LOC508916	508916	carboxylesterase 1-like	0.68	0.00118
ENSBTAG00000001852	BREH1	497207	retinyl ester hydrolase type 1	1.23	0.00118
ENSBTAG00000003152	¾	¾	¾	1.01	0.00118
ENSBTAG00000003492	¾	¾	¾	1	0.00118
ENSBTAG00000005243	OVOS2	508026	ovostatin 2	-0.92	0.00118
ENSBTAG00000005912	DMAP1	508127	DNA methyltransferase 1 associated protein 1	0.71	0.0409009
ENSBTAG00000006383	RPS3A	282053	ribosomal protein S3A	-0.81	0.0187955
ENSBTAG00000006536	CGN1	281068	conglutinin	0.69	0.00118
ENSBTAG00000007662	¾	¾	¾	0.89	0.00118
ENSBTAG00000008959	¾	¾	¾	1.13	0.0170224
ENSBTAG00000014215	CCDC86	540913	coiled-coil domain containing 86	0.62	0.0210486
ENSBTAG00000016472	GSTM2	615537	glutathione S-transferase M2	-0.98	0.00118
ENSBTAG00000017770	LOC516355	516355	putative RNA-binding protein Luc7-like 2	-0.86	0.0269836
ENSBTAG00000018046	B3GNT2	515585	UDP-GlcNAc	-0.76	0.00118
ENSBTAG00000019887	¾	¾	¾	1.03	0.00118
ENSBTAG00000020620	¾	¾	¾	1.37	0.0363288
ENSBTAG00000023659	MT2A	404070	metallothionein 2A	1.06	0.00118
ENSBTAG00000024874	¾	¾	¾	-1.4	0.0021835
ENSBTAG00000024934	LOC100300442	100300442	secreted and transmembrane protein 1A-like	-1.21	0.00118
ENSBTAG00000031354	LOC101908058	101908058	vomeromodulin-like	-2.07	0.0039872
ENSBTAG00000032642	GSTA3	768055	glutathione S-transferase, alpha 3	1.25	0.00118
ENSBTAG00000035144	¾	¾	¾	0.86	0.0146009
ENSBTAG00000037778	CXCL3	613667	chemokine (C-X-C motif) ligand 3	1.39	0.00118
ENSBTAG00000038058	LOC518623	518623	glycine-N-acyltransferase-like	1.42	0.00118
ENSBTAG00000038067	MT1A	404071	metallothionein-1A	1.09	0.00118
ENSBTAG00000038330	LOC516108	516108	CG2446-like	0.62	0.0158215
ENSBTAG00000038541	¾	¾	¾	3.94	0.0079107
ENSBTAG00000038706	¾	768319	metallothionein 1E	1.12	0.00118
ENSBTAG00000039362	LOC615303	615303	UDP-glucuronosyltransferase 2B4	0.98	0.00118
ENSBTAG00000039928	¾	¾	¾	1.34	0.00118
ENSBTAG00000045822	¾	¾	¾	1.08	0.00118
ENSBTAG00000046181	¾	¾	¾	0.8	0.0021835
ENSBTAG00000046227	LOC789955	789955	testis-expressed protein 19.2	1.29	0.0056292
ENSBTAG00000047433	LOC100298850	100298850	olfactory receptor 7A17	-0.73	0.0199375

## Sheet: S40 VS. S60
Ensembl_ID	Gene Symbol	NCBI ID	Description	log2 (fold_change)	FDR q value
ENSBTAG00000014614	ACTA2	515610	actin, alpha 2, smooth muscle, aorta	1	0.0012
ENSBTAG00000005403	ADI1	615764	acireductone dioxygenase 1	0.62	0.004
ENSBTAG00000039738	ADORA3	104564307	transmembrane and immunoglobulin domain containing 3	0.73	0.0265
ENSBTAG00000006326	ALDH1L2	516864	aldehyde dehydrogenase 1 family member L2	1.07	0.0012
ENSBTAG00000008607	ARID3A	511283	AT-rich interaction domain 3A	0.75	0.0188
ENSBTAG00000016053	ARSA	505514	arylsulfatase A	0.63	0.0048
ENSBTAG00000018805	ASB13	533598	ankyrin repeat and SOCS box containing 13	0.68	0.0182
ENSBTAG00000046514	ASMTL	508458	acetylserotonin O-methyltransferase-like	0.6	0.0012
ENSBTAG00000003222	ASNS	514209	asparagine synthetase (glutamine-hydrolyzing)	0.63	0.0265
ENSBTAG00000030162	AXIN2	511619	axin 2	0.72	0.01
ENSBTAG00000012511	BAD	615013	BCL2 associated agonist of cell death	0.84	0.0324
ENSBTAG00000002526	BDH2	515321	3-hydroxybutyrate dehydrogenase, type 2	0.74	0.0492
ENSBTAG00000035064	C7orf57	614195	chromosome 4 open reading frame, human C7orf57	-1.16	0.004
ENSBTAG00000010793	CCDC80	515235	coiled-coil domain containing 80	-1.2	0.0012
ENSBTAG00000026275	CCL24	617258	chemokine (C-C motif) ligand 24	0.71	0.0012
ENSBTAG00000000095	CD274	533834	CD274 molecule	-0.78	0.0176
ENSBTAG00000013578	CHI3L2	513513	chitinase 3 like 2	-1.07	0.0012
ENSBTAG00000011224	CITED2	521378	Cbp/p300-interacting transactivator, with Glu/Asp rich carboxy-terminal domain, 2	0.59	0.0031
ENSBTAG00000004659	COQ10B	514221	coenzyme Q10B	-0.59	0.0093
ENSBTAG00000011908	CPQ	540923	carboxypeptidase Q	-0.79	0.0022
ENSBTAG00000011458	CPXM1	532219	carboxypeptidase X (M14 family), member 1	0.73	0.0133
ENSBTAG00000018941	CPXM2	534505	carboxypeptidase X (M14 family), member 2	2.16	0.0012
ENSBTAG00000038496	CR2	407126	complement component 3d receptor 2	0.87	0.0012
ENSBTAG00000016060	CREM	540605	cAMP responsive element modulator	-0.91	0.0012
ENSBTAG00000000434	CRYAB	281719	crystallin alpha B	-0.7	0.0012
ENSBTAG00000003845	CSRNP1	515406	cysteine-serine-rich nuclear protein 1	-0.66	0.0249
ENSBTAG00000008571	CUX2	524491	cut-like homeobox 2	0.63	0.0012
ENSBTAG00000001725	CXCL10	615107	chemokine (C-X-C motif) ligand 10	-0.67	0.0012
ENSBTAG00000006934	CYP11A1	338048	cytochrome P450, family 11, subfamily A, polypeptide 1	0.81	0.0012
ENSBTAG00000009844	CYR61	508941	cysteine rich angiogenic inducer 61	2	0.0012
ENSBTAG00000005353	DES	280765	desmin	0.59	0.0107
ENSBTAG00000048286	E2F6	514085	E2F transcription factor 6	-0.77	0.0199
ENSBTAG00000010069	EGR1	407125	early growth response 1	-0.64	0.0114
ENSBTAG00000011101	EML6	516921	echinoderm microtubule associated protein like 6	-0.69	0.0012
ENSBTAG00000015505	FADS2	521822	fatty acid desaturase 2	0.6	0.0216
ENSBTAG00000004014	FBLN2	511854	fibulin 2	1.41	0.0012
ENSBTAG00000016707	FKBP9	534182	FK506 binding protein 9	0.7	0.0012
ENSBTAG00000012407	FOXA2	503580	forkhead box A2	0.65	0.048
ENSBTAG00000003033	GADD45G	504939	growth arrest and DNA damage inducible gamma	1.74	0.0012
ENSBTAG00000043553	GPX3	281210	glutathione peroxidase 3	0.82	0.0012
ENSBTAG00000020536	HERC6	527520	HECT and RLD domain containing E3 ubiquitin protein ligase family member 6	0.87	0.0012
ENSBTAG00000008688	HEYL	538609	hes-related family bHLH transcription factor with YRPW motif-like	0.62	0.0079
ENSBTAG00000039163	HIST1H1D	509275	histone cluster 1, H1d	-0.74	0.0012
ENSBTAG00000014560	HLX	519165	H2.0-like homeobox	0.87	0.0205
ENSBTAG00000005012	HSPH1	507165	heat shock protein family H (Hsp110) member 1	-0.59	0.0012
ENSBTAG00000034349	IFI44	508348	interferon induced protein 44	0.6	0.0349
ENSBTAG00000005596	IGFBP2	282260	insulin like growth factor binding protein 2	1.07	0.0012
ENSBTAG00000008452	IHH	522714	indian hedgehog	0.78	0.0056
ENSBTAG00000015638	IL20RA	509038	interleukin 20 receptor subunit alpha	-0.62	0.0227
ENSBTAG00000002912	INHBA	281867	inhibin beta A	0.85	0.004
ENSBTAG00000014707	ISG15	281871	ISG15 ubiquitin-like modifier	0.7	0.0031
ENSBTAG00000009845	ITPK1	518488	inositol-tetrakisphosphate 1-kinase	0.75	0.0031
ENSBTAG00000002693	KANSL2	540194	KAT8 regulatory NSL complex subunit 2	-0.85	0.0012
ENSBTAG00000004832	KIF21A	540076	kinesin family member 21A	-2.37	0.0022
ENSBTAG00000002455	KLHL8	532960	kelch like family member 8	-0.75	0.0048
ENSBTAG00000030769	KPTN	533926	kaptin (actin binding protein)	0.61	0.0243
ENSBTAG00000021576	LMOD1	532090	leiomodin 1	0.76	0.0275
ENSBTAG00000007689	LPIN1	537224	lipin 1	-0.66	0.0012
ENSBTAG00000030913	Mx1	280872	MX dynamin-like GTPase 1	0.63	0.0022
ENSBTAG00000037527	OAS1X	519922	2',5'-oligoadenylate synthetase 1, 40/46kDa	0.86	0.0079
ENSBTAG00000006928	OAT	505323	ornithine aminotransferase	-0.85	0.0012
ENSBTAG00000040338	OBSL1	511087	obscurin-like 1	0.6	0.04
ENSBTAG00000019798	PIGR	281401	polymeric immunoglobulin receptor	-0.92	0.0012
ENSBTAG00000014313	PYROXD2	519120	pyridine nucleotide-disulphide oxidoreductase domain 2	-1.7	0.0012
ENSBTAG00000018447	RABGGTB	533276	Rab geranylgeranyltransferase beta subunit	0.9	0.0012
ENSBTAG00000014713	RARRES1	510102	retinoic acid receptor responder (tazarotene induced) 1	0.59	0.0012
ENSBTAG00000019164	RHOBTB1	540513	Rho-related BTB domain containing 1	0.7	0.0467
ENSBTAG00000020160	RNF138	538445	ring finger protein 138, E3 ubiquitin protein ligase	-0.72	0.0414
ENSBTAG00000010462	ROBO2	534842	roundabout guidance receptor 2	-0.77	0.0012
ENSBTAG00000012638	S100A12	282467	S100 calcium binding protein A12	-1.11	0.0127
ENSBTAG00000012640	S100A8	616818	S100 calcium binding protein A8	-1.32	0.0086
ENSBTAG00000000067	SDF2L1	517962	stromal cell derived factor 2 like 1	0.7	0.0012
ENSBTAG00000031814	SDS	514346	serine dehydratase	-0.79	0.0012
ENSBTAG00000018563	SFRP2	510821	secreted frizzled-related protein 2	-2.29	0.0012
ENSBTAG00000001110	SLC16A5	531531	solute carrier family 16 (monocarboxylate transporter), member 5	0.83	0.0188
ENSBTAG00000008384	SLC25A47	516483	solute carrier family 25 member 47	0.66	0.0012
ENSBTAG00000004155	SPATA20	511363	spermatogenesis associated 20	0.64	0.0012
ENSBTAG00000000181	SUSD3	512524	sushi domain containing 3	0.93	0.0458
ENSBTAG00000007196	TAGLN	513463	transgelin	0.82	0.0031
ENSBTAG00000002006	THBS1	281530	thrombospondin 1	0.95	0.0012
ENSBTAG00000001702	TMEM107	509812	transmembrane protein 107	1.89	0.0056
ENSBTAG00000012372	TMEM53	540738	transmembrane protein 53	0.72	0.03
ENSBTAG00000020954	TRIM7	539804	tripartite motif containing 7	0.62	0.0194
ENSBTAG00000028582	¾	¾	¾	-1.21	0.0012
ENSBTAG00000013928	WFDC2	618044	WAP four-disulfide core domain 2	2.89	0.0344
ENSBTAG00000020642	ZDHHC13	514176	zinc finger, DHHC-type containing 13	0.66	0.004
ENSBTAG00000017890	ZMAT5	616095	zinc finger, matrin-type 5	0.7	0.0254
ENSBTAG00000047718	ZNF70	538878	zinc finger protein 70	0.79	0.0295
ENSBTAG00000011809	NUDT8	616332	nudix hydrolase 8	0.71	0.0114
ENSBTAG00000012508	OSGIN1	768073	oxidative stress induced growth inhibitor 1	0.66	0.0012
ENSBTAG00000000170	GSTT4	506093	glutathione S-transferase, theta 4	-1.62	0.0012
ENSBTAG00000001143	LOC511531	511531	guanylate-binding protein 1	-1.07	0.0022
ENSBTAG00000001851	LOC508916	508916	carboxylesterase 1-like	0.63	0.0056
ENSBTAG00000002416	¾	¾	¾	-0.67	0.0012
ENSBTAG00000003152	¾	¾	¾	0.82	0.031
ENSBTAG00000004272	ISG12(B)	617420	TLH29 protein precursor-like	2.61	0.0114
ENSBTAG00000004443	¾	¾	¾	-0.64	0.0497
ENSBTAG00000004939	ZNF569	520008	zinc finger protein 569	-0.83	0.0427
ENSBTAG00000006383	RPS3A	282053	ribosomal protein S3A	0.98	0.0012
ENSBTAG00000007302	¾	¾	¾	-1.58	0.0463
ENSBTAG00000009849	PLAC8	509228	placenta-specific 8	-0.64	0.0022
ENSBTAG00000017670	LOC512486	512486	interferon-induced guanylate-binding protein 1	-0.69	0.0436
ENSBTAG00000032642	GSTA3	768055	glutathione S-transferase, alpha 3	-1.93	0.0012
ENSBTAG00000034323	¾	¾	¾	-1.79	0.0012
ENSBTAG00000037778	CXCL3	613667	chemokine (C-X-C motif) ligand 3	0.72	0.0012
ENSBTAG00000045728	¾	¾	¾	0.73	0.0012
ENSBTAG00000046383	¾	¾	¾	-1.27	0.0305
ENSBTAG00000046795	¾	¾	¾	-3.82	0.0012
ENSBTAG00000047433	LOC100298850	100298850	olfactory receptor 7A17	1.05	0.0012
ENSBTAG00000047547	¾	¾	¾	1.2	0.0012
ENSBTAG00000047957	¾	¾	¾	0.89	0.0012
ENSBTAG00000048094	LOC784932	784932	serpin A3-7-like	-2.11	0.0012

## Sheet: S40 VS. S80
Ensembl_ID	Gene Symbol	NCBI ID	Description	log2 (fold_change)	FDR q value
ENSBTAG00000009735	A1BG	518955	alpha-1-B glycoprotein	0.65	0.0012
ENSBTAG00000016366	ABCG8	508829	ATP binding cassette subfamily G member 8	-0.73	0.0254
ENSBTAG00000034139	ADH4	520508	alcohol dehydrogenase 4 (class II), pi polypeptide	-0.71	0.0031
ENSBTAG00000013468	AHNAK	531336	AHNAK nucleoprotein	-0.71	0.0012
ENSBTAG00000030674	AK4	517063	adenylate kinase 4	-0.9	0.0012
ENSBTAG00000006326	ALDH1L2	516864	aldehyde dehydrogenase 1 family member L2	1.5	0.0012
ENSBTAG00000003222	ASNS	514209	asparagine synthetase (glutamine-hydrolyzing)	1.3	0.0012
ENSBTAG00000037832	ASPHD2	541223	aspartate beta-hydroxylase domain containing 2	1.63	0.0012
ENSBTAG00000003457	ATF5	515654	activating transcription factor 5	1.03	0.0012
ENSBTAG00000023745	BANP	513446	BTG3 associated nuclear protein	0.83	0.0056
ENSBTAG00000022246	C11orf86	768031	chromosome 29 open reading frame, human C11orf86	0.64	0.0012
ENSBTAG00000009570	C19orf80	101902412	angiopoietin like 8	0.93	0.0012
ENSBTAG00000035064	C7orf57	614195	chromosome 4 open reading frame, human C7orf57	-0.95	0.0194
ENSBTAG00000010777	CARS	515715	cysteinyl-tRNA synthetase	0.89	0.0012
ENSBTAG00000021173	CCDC134	516012	coiled-coil domain containing 134	0.94	0.0382
ENSBTAG00000010793	CCDC80	515235	coiled-coil domain containing 80	-0.72	0.0012
ENSBTAG00000002121	CDK2AP2	517206	cyclin-dependent kinase 2 associated protein 2	0.68	0.0031
ENSBTAG00000016737	CDK8	507149	cyclin-dependent kinase 8	0.64	0.0373
ENSBTAG00000008353	CDKN1A	513497	cyclin-dependent kinase inhibitor 1A (p21, Cip1)	0.59	0.0022
ENSBTAG00000040413	CES3	513112	carboxylesterase 3	0.64	0.0012
ENSBTAG00000013578	CHI3L2	513513	chitinase 3 like 2	-0.73	0.0114
ENSBTAG00000026278	CLDN4	414921	claudin 4	-0.8	0.017
ENSBTAG00000014546	CLEC7A	532865	C-type lectin domain family 7 member A	-0.69	0.0463
ENSBTAG00000013662	COL8A1	538564	collagen type VIII alpha 1	-1.1	0.0012
ENSBTAG00000047801	CRELD2	515222	cysteine rich with EGF like domains 2	1.32	0.0012
ENSBTAG00000018901	CTIF	615119	CBP80/20-dependent translation initiation factor	0.64	0.0127
ENSBTAG00000021118	CYP26A1	539047	cytochrome P450, family 26, subfamily A, polypeptide 1	-1.31	0.0012
ENSBTAG00000020693	DERL1	404121	derlin 1	0.62	0.0238
ENSBTAG00000022028	DERL3	614334	derlin 3	0.81	0.0334
ENSBTAG00000010445	DNASE2B	525117	deoxyribonuclease II beta	-0.75	0.0133
ENSBTAG00000013676	DYNC2LI1	507311	dynein, cytoplasmic 2, light intermediate chain 1	-1.36	0.0012
ENSBTAG00000021050	ECEL1	513144	endothelin converting enzyme-like 1	-0.63	0.0012
ENSBTAG00000010069	EGR1	407125	early growth response 1	-1.08	0.0012
ENSBTAG00000011101	EML6	516921	echinoderm microtubule associated protein like 6	-0.79	0.0012
ENSBTAG00000039688	FAM101A	507695	family with sequence similarity 101, member A	1.03	0.0012
ENSBTAG00000010653	FAM73B	535315	family with sequence similarity 73 member B	0.64	0.0107
ENSBTAG00000004014	FBLN2	511854	fibulin 2	-1.87	0.0012
ENSBTAG00000011624	FGF21	785576	fibroblast growth factor 21	3.74	0.0152
ENSBTAG00000016707	FKBP9	534182	FK506 binding protein 9	0.65	0.0012
ENSBTAG00000012407	FOXA2	503580	forkhead box A2	0.88	0.0012
ENSBTAG00000007089	FRG1	512533	FSHD region gene 1	-1.46	0.0012
ENSBTAG00000005715	FUOM	613571	fucose mutarotase	0.67	0.0418
ENSBTAG00000003033	GADD45G	504939	growth arrest and DNA damage inducible gamma	1.4	0.0012
ENSBTAG00000002995	GMPPA	504889	GDP-mannose pyrophosphorylase A	0.65	0.0012
ENSBTAG00000017592	GPAT3	519739	glycerol-3-phosphate acyltransferase 3	0.71	0.0022
ENSBTAG00000000604	GPNMB	509600	glycoprotein (transmembrane) nmb	-0.83	0.0012
ENSBTAG00000017366	GRB7	508847	growth factor receptor bound protein 7	0.73	0.0471
ENSBTAG00000012854	GSDMB	509296	gasdermin B	-0.66	0.0432
ENSBTAG00000039163	HIST1H1D	509275	histone cluster 1, H1d	-0.59	0.0048
ENSBTAG00000001303	HSPB8	539524	heat shock protein family B (small) member 8	0.59	0.0031
ENSBTAG00000001786	HYKK	530270	hydroxylysine kinase	-0.66	0.0086
ENSBTAG00000010322	HYOU1	282295	hypoxia up-regulated 1	1.03	0.0012
ENSBTAG00000007554	IFI6	512913	interferon, alpha-inducible protein 6	1.46	0.0012
ENSBTAG00000005596	IGFBP2	282260	insulin like growth factor binding protein 2	1.2	0.0012
ENSBTAG00000002912	INHBA	281867	inhibin beta A	1.55	0.0012
ENSBTAG00000006599	INHBE	517587	inhibin beta E	0.65	0.0022
ENSBTAG00000025329	IRF2BPL	613845	interferon regulatory factor 2 binding protein-like	0.62	0.0182
ENSBTAG00000010986	KCNQ1	784876	potassium channel, voltage gated KQT-like subfamily Q, member 1	-1.37	0.0227
ENSBTAG00000004832	KIF21A	540076	kinesin family member 21A	-4.31	0.0012
ENSBTAG00000008350	KLHL21	506632	kelch like family member 21	0.67	0.0012
ENSBTAG00000016091	KLHL25	529905	kelch like family member 25	0.63	0.0093
ENSBTAG00000014439	KMO	515996	kynurenine 3-monooxygenase (kynurenine 3-hydroxylase)	-0.82	0.0012
ENSBTAG00000016542	LAMB3	529939	laminin subunit beta 3	0.8	0.0012
ENSBTAG00000013256	LGR5	520189	leucine-rich repeat containing G protein-coupled receptor 5	-0.68	0.0133
ENSBTAG00000020895	LOXL4	281904	lysyl oxidase like 4	0.64	0.0048
ENSBTAG00000031797	MANF	540432	mesencephalic astrocyte-derived neurotrophic factor	0.74	0.0012
ENSBTAG00000006135	MAP1LC3A	514547	microtubule associated protein 1 light chain 3 alpha	0.59	0.0012
ENSBTAG00000046773	MCOLN2	532671	mucolipin 2	-1.1	0.0012
ENSBTAG00000014855	MICAL2	534041	microtubule associated monooxygenase, calponin and LIM domain containing 2	0.65	0.0012
ENSBTAG00000014581	MLIP	790110	muscular LMNA-interacting protein	0.77	0.0349
ENSBTAG00000008471	MX2	280873	MX dynamin-like GTPase 2	0.82	0.0012
ENSBTAG00000008409	MYC	511077	v-myc avian myelocytomatosis viral oncogene homolog	0.67	0.0022
ENSBTAG00000020490	NACC2	528023	NACC family member 2, BEN and BTB (POZ) domain containing	0.95	0.0275
ENSBTAG00000038235	NOD1	520275	nucleotide-binding oligomerization domain containing 1-like	0.71	0.027
ENSBTAG00000010362	NOSTRIN	521834	nitric oxide synthase trafficking	-0.76	0.0022
ENSBTAG00000015728	NSUN3	533791	NOP2/Sun RNA methyltransferase family member 3	-0.59	0.004
ENSBTAG00000011321	NUGGC	515679	nuclear GTPase, germinal center associated	-0.78	0.03
ENSBTAG00000006928	OAT	505323	ornithine aminotransferase	-0.95	0.0012
ENSBTAG00000000061	PCDH7	514537	protocadherin 7	-0.6	0.0216
ENSBTAG00000011659	PIGZ	525407	phosphatidylinositol glycan anchor biosynthesis class Z	-0.65	0.0056
ENSBTAG00000020715	PIK3C2G	513301	phosphatidylinositol-4-phosphate 3-kinase catalytic subunit type 2 gamma	-0.65	0.004
ENSBTAG00000000396	PIM1	281402	Pim-1 proto-oncogene, serine/threonine kinase	0.84	0.0012
ENSBTAG00000019382	PKDCC	539467	protein kinase domain containing, cytoplasmic	1.05	0.0072
ENSBTAG00000023429	PLS1	616560	plastin 1	-0.64	0.0012
ENSBTAG00000011667	PM20D2	521179	peptidase M20 domain containing 2	0.67	0.0086
ENSBTAG00000018834	PPP1R37	516932	protein phosphatase 1 regulatory subunit 37	0.64	0.04
ENSBTAG00000013081	PSPH	533630	phosphoserine phosphatase	1.3	0.0012
ENSBTAG00000000042	PYCR1	539606	pyrroline-5-carboxylate reductase 1	1	0.0012
ENSBTAG00000014313	PYROXD2	519120	pyridine nucleotide-disulphide oxidoreductase domain 2	-1.85	0.0012
ENSBTAG00000031962	RAB20	615760	RAB20, member RAS oncogene family	1.01	0.0012
ENSBTAG00000008127	RBP5	539418	retinol binding protein 5	-0.73	0.0012
ENSBTAG00000019721	REXO4	100140713	REX4 homolog, 3'-5' exonuclease	0.62	0.0339
ENSBTAG00000004305	RGS16	282035	regulator of G-protein signaling 16	0.73	0.0012
ENSBTAG00000018220	RGSL1	509065	regulator of G-protein signaling like 1	-0.62	0.0152
ENSBTAG00000009851	ROBO1	536815	roundabout guidance receptor 1	-0.61	0.0405
ENSBTAG00000047600	ROS1	100336768	ROS proto-oncogene 1 , receptor tyrosine kinase	-1.37	0.0012
ENSBTAG00000016061	RSAD2	506415	radical S-adenosyl methionine domain containing 2	0.64	0.0022
ENSBTAG00000000067	SDF2L1	517962	stromal cell derived factor 2 like 1	0.83	0.0012
ENSBTAG00000004034	SESN3	515914	sestrin 3	-0.72	0.0012
ENSBTAG00000019909	SIRT6	535416	sirtuin 6	0.92	0.029
ENSBTAG00000001110	SLC16A5	531531	solute carrier family 16 (monocarboxylate transporter), member 5	0.98	0.0031
ENSBTAG00000001829	SLC17A9	518062	solute carrier family 17 (vesicular nucleotide transporter), member 9	0.61	0.0031
ENSBTAG00000011912	SLC25A25	527786	solute carrier family 25 (mitochondrial carrier; phosphate carrier), member 25	-0.67	0.0012
ENSBTAG00000003177	SLC25A33	533794	solute carrier family 25 (pyrimidine nucleotide carrier), member 33	0.64	0.0056
ENSBTAG00000008384	SLC25A47	516483	solute carrier family 25 member 47	1	0.0012
ENSBTAG00000003737	SLC51B	507185	solute carrier family 51 beta subunit	-0.77	0.0012
ENSBTAG00000021971	SNCAIP	540156	synuclein alpha interacting protein	-0.91	0.029
ENSBTAG00000005623	SOAT2	513554	sterol O-acyltransferase 2	-1.18	0.0012
ENSBTAG00000004155	SPATA20	511363	spermatogenesis associated 20	0.6	0.0012
ENSBTAG00000008250	SPRY4	504593	sprouty RTK signaling antagonist 4	0.64	0.0158
ENSBTAG00000010913	SRXN1	531606	sulfiredoxin 1	0.63	0.03
ENSBTAG00000003020	SSC4D	539182	scavenger receptor cysteine rich family, 4 domains	-0.88	0.0022
ENSBTAG00000020789	STS	509206	steroid sulfatase (microsomal), isozyme S	-2.39	0.0012
ENSBTAG00000011952	SULT1E1	280934	sulfotransferase family 1E member 1	-0.85	0.0012
ENSBTAG00000001987	SWAP70	533720	SWAP switching B-cell complex 70kDa subunit	-0.68	0.0072
ENSBTAG00000001801	SYT4	539867	synaptotagmin 4	0.69	0.0334
ENSBTAG00000005076	SYVN1	508358	synoviolin 1	0.59	0.0216
ENSBTAG00000016208	TGM2	281528	transglutaminase 2	-1.99	0.0012
ENSBTAG00000047059	TIMM17A	509797	translocase of inner mitochondrial membrane 17 homolog A (yeast)	0.77	0.0227
ENSBTAG00000012078	TMEM176A	404082	transmembrane protein 176A	0.74	0.0012
ENSBTAG00000016766	TMEM176B	615505	transmembrane protein 176B	0.75	0.0012
ENSBTAG00000003336	TPD52L1	534629	tumor protein D52-like 1	-1.03	0.0012
ENSBTAG00000020954	TRIM7	539804	tripartite motif containing 7	0.61	0.0158
ENSBTAG00000001537	TSKU	529661	tsukushi, small leucine rich proteoglycan	-0.6	0.0012
ENSBTAG00000028582	¾	¾	¾	-0.65	0.0114
ENSBTAG00000009211	UBE2S	617703	ubiquitin conjugating enzyme E2S	0.64	0.0133
ENSBTAG00000014044	VEZT	535351	vezatin, adherens junctions transmembrane protein	-0.6	0.0012
ENSBTAG00000014619	WASF3	540674	WAS protein family member 3	-0.78	0.0022
ENSBTAG00000046671	WFS1	100298456	Wolfram syndrome 1 (wolframin)	0.95	0.0012
ENSBTAG00000011266	ZBTB16	534401	zinc finger and BTB domain containing 16	0.65	0.0012
ENSBTAG00000015479	ZFPL1	613442	zinc finger protein-like 1	0.62	0.0194
ENSBTAG00000047718	ZNF70	538878	zinc finger protein 70	1.25	0.0012
ENSBTAG00000012508	OSGIN1	768073	oxidative stress induced growth inhibitor 1	0.82	0.0012
ENSBTAG00000000011	MTMR9	511957	L-threonine dehydrogenase	-1.02	0.0012
ENSBTAG00000001442	¾	¾	¾	-0.61	0.0152
ENSBTAG00000001852	BREH1	497207	retinyl ester hydrolase type 1	1.21	0.0012
ENSBTAG00000002069	BOLA	515712	MHC class I heavy chain	0.61	0.0048
ENSBTAG00000003152	¾	¾	¾	1.3	0.0012
ENSBTAG00000003492	¾	¾	¾	0.65	0.004
ENSBTAG00000004272	ISG12(B)	617420	TLH29 protein precursor-like	2.4	0.0133
ENSBTAG00000004921	¾	¾	¾	0.94	0.0238
ENSBTAG00000007312	CD209	513266	CD209 molecule	-0.68	0.0048
ENSBTAG00000007662	¾	¾	¾	0.66	0.0012
ENSBTAG00000008587	GSTT2	516190	glutathione S-transferase theta 2	0.86	0.0012
ENSBTAG00000010020	¾	¾	¾	1.24	0.0454
ENSBTAG00000014215	CCDC86	540913	coiled-coil domain containing 86	0.87	0.0012
ENSBTAG00000015792	¾	¾	¾	-1.09	0.0012
ENSBTAG00000019887	¾	¾	¾	0.77	0.0107
ENSBTAG00000024934	LOC100300442	100300442	secreted and transmembrane protein 1A-like	-1.07	0.0012
ENSBTAG00000031354	LOC101908058	101908058	vomeromodulin-like	-2.41	0.0012
ENSBTAG00000032954	LOC100335469	100335469	ATP synthase subunit epsilon, mitochondrial	-1.42	0.012
ENSBTAG00000037775	LOC100141266	100141266	tubulin alpha-1C chain-like	0.88	0.032
ENSBTAG00000037778	CXCL3	613667	chemokine (C-X-C motif) ligand 3	0.78	0.0012
ENSBTAG00000038541	¾	¾	¾	4.21	0.0414
ENSBTAG00000038706	¾	768319	metallothionein 1E	0.65	0.0012
ENSBTAG00000039362	LOC615303	615303	UDP-glucuronosyltransferase 2B4	0.74	0.0012
ENSBTAG00000040298	GSTT1	517724	glutathione S-transferase theta 1	-0.73	0.0012
ENSBTAG00000045822	¾	¾	¾	0.71	0.0012
ENSBTAG00000046181	¾	¾	¾	0.77	0.0012
ENSBTAG00000046795	¾	¾	¾	-4.06	0.0012
ENSBTAG00000048094	LOC784932	784932	serpin A3-7-like	-1.36	0.0012

## Sheet: S60 VS. S80
Ensembl_ID	Gene Symbol	NCBI ID	Description	log2 (fold_change)	FDR q value
ENSBTAG00000016365	ABCG5	515536	ATP binding cassette subfamily G member 5	-0.7	0.0176
ENSBTAG00000016366	ABCG8	508829	ATP binding cassette subfamily G member 8	-0.82	0.0031
ENSBTAG00000034402	ACE2	101908244	angiotensin-converting enzyme 2	-0.69	0.031
ENSBTAG00000013303	ACSS2	506459	acyl-CoA synthetase short-chain family member 2	-0.72	0.0012
ENSBTAG00000014614	ACTA2	515610	actin, alpha 2, smooth muscle, aorta	-0.99	0.0012
ENSBTAG00000030674	AK4	517063	adenylate kinase 4	-1.01	0.0012
ENSBTAG00000004092	AK8	615606	adenylate kinase 8	-0.82	0.0488
ENSBTAG00000021160	AP1M2	515766	adaptor related protein complex 1 mu 2 subunit	0.94	0.0199
ENSBTAG00000008395	APBA3	511925	amyloid beta precursor protein binding family A member 3	0.6	0.0409
ENSBTAG00000012729	ARHGEF9	537718	Cdc42 guanine nucleotide exchange factor 9	-0.89	0.0259
ENSBTAG00000003222	ASNS	514209	asparagine synthetase (glutamine-hydrolyzing)	0.67	0.0072
ENSBTAG00000000394	BACE2	534774	beta-site APP-cleaving enzyme 2	-0.81	0.0445
ENSBTAG00000023745	BANP	513446	BTG3 associated nuclear protein	0.64	0.0344
ENSBTAG00000018416	CCDC42	536427	coiled-coil domain containing 42	-0.83	0.0315
ENSBTAG00000014546	CLEC7A	532865	C-type lectin domain family 7 member A	-0.78	0.0182
ENSBTAG00000008129	CLSTN3	509969	calsyntenin 3	-0.82	0.0194
ENSBTAG00000013662	COL8A1	538564	collagen type VIII alpha 1	-1.11	0.0012
ENSBTAG00000002938	CPED1	617867	cadherin-like and PC-esterase domain containing 1	0.61	0.0048
ENSBTAG00000011908	CPQ	540923	carboxypeptidase Q	0.65	0.0086
ENSBTAG00000018941	CPXM2	534505	carboxypeptidase X (M14 family), member 2	-1.9	0.0378
ENSBTAG00000047801	CRELD2	515222	cysteine rich with EGF like domains 2	1.09	0.0012
ENSBTAG00000006934	CYP11A1	338048	cytochrome P450, family 11, subfamily A, polypeptide 1	-0.73	0.0012
ENSBTAG00000021118	CYP26A1	539047	cytochrome P450, family 26, subfamily A, polypeptide 1	-0.95	0.0152
ENSBTAG00000009844	CYR61	508941	cysteine rich angiogenic inducer 61	-1.67	0.0012
ENSBTAG00000011820	DAPK2	529131	death-associated protein kinase 2	-0.81	0.0093
ENSBTAG00000013530	DDAH2	540386	dimethylarginine dimethylaminohydrolase 2	-1	0.0378
ENSBTAG00000010107	DFNB31	533033	deafness, autosomal recessive 31	0.77	0.0164
ENSBTAG00000046588	DNAJB9	614588	DnaJ heat shock protein family (Hsp40) member B9	0.8	0.0012
ENSBTAG00000013863	DUSP1	539175	dual specificity phosphatase 1	0.61	0.0064
ENSBTAG00000013676	DYNC2LI1	507311	dynein, cytoplasmic 2, light intermediate chain 1	-1.04	0.0254
ENSBTAG00000022294	FADS1	533107	fatty acid desaturase 1	-0.63	0.0012
ENSBTAG00000015505	FADS2	521822	fatty acid desaturase 2	-0.83	0.0012
ENSBTAG00000039688	FAM101A	507695	family with sequence similarity 101, member A	0.71	0.0127
ENSBTAG00000017069	FAM198B	617515	family with sequence similarity 198 member B	-0.71	0.0012
ENSBTAG00000015980	FASN	281152	fatty acid synthase	-0.68	0.0012
ENSBTAG00000004014	FBLN2	511854	fibulin 2	-3.28	0.0012
ENSBTAG00000011624	FGF21	785576	fibroblast growth factor 21	3.18	0.0114
ENSBTAG00000007089	FRG1	512533	FSHD region gene 1	-1.11	0.0086
ENSBTAG00000014964	GALK1	530855	galactokinase 1	-0.59	0.0012
ENSBTAG00000020406	GPC3	615239	glypican 3	0.79	0.0048
ENSBTAG00000000604	GPNMB	509600	glycoprotein (transmembrane) nmb	-0.8	0.0012
ENSBTAG00000043553	GPX3	281210	glutathione peroxidase 3	-1.21	0.0012
ENSBTAG00000021803	GRAMD4	613430	GRAM domain containing 4	0.6	0.0079
ENSBTAG00000009911	HDC	515950	histidine decarboxylase	0.77	0.0454
ENSBTAG00000008688	HEYL	538609	hes-related family bHLH transcription factor with YRPW motif-like	-0.91	0.0012
ENSBTAG00000031679	HSD17B13	618192	hydroxysteroid (17-beta) dehydrogenase 13	0.66	0.004
ENSBTAG00000006270	HSP90AA1	281832	heat shock protein 90kDa alpha family class A member 1	0.62	0.004
ENSBTAG00000005012	HSPH1	507165	heat shock protein family H (Hsp110) member 1	0.74	0.0012
ENSBTAG00000010322	HYOU1	282295	hypoxia up-regulated 1	0.99	0.0012
ENSBTAG00000007554	IFI6	512913	interferon, alpha-inducible protein 6	0.93	0.0012
ENSBTAG00000002912	INHBA	281867	inhibin beta A	0.71	0.0344
ENSBTAG00000006599	INHBE	517587	inhibin beta E	0.81	0.0012
ENSBTAG00000012083	IRX3	540417	iroquois homeobox 3	-1.34	0.032
ENSBTAG00000012046	JUNB	514246	jun B proto-oncogene	0.64	0.0012
ENSBTAG00000002693	KANSL2	540194	KAT8 regulatory NSL complex subunit 2	1.07	0.0012
ENSBTAG00000004832	KIF21A	540076	kinesin family member 21A	-1.95	0.0107
ENSBTAG00000015200	L2HGDH	514230	L-2-hydroxyglutarate dehydrogenase	2.45	0.0012
ENSBTAG00000013256	LGR5	520189	leucine-rich repeat containing G protein-coupled receptor 5	-1.06	0.0012
ENSBTAG00000001535	LIPH	512028	lipase, member H	0.66	0.0339
ENSBTAG00000021576	LMOD1	532090	leiomodin 1	-0.74	0.0454
ENSBTAG00000031797	MANF	540432	mesencephalic astrocyte-derived neurotrophic factor	0.75	0.0012
ENSBTAG00000018130	MAP2	281294	microtubule associated protein 2	-0.72	0.0012
ENSBTAG00000046773	MCOLN2	532671	mucolipin 2	-1.16	0.0012
ENSBTAG00000014855	MICAL2	534041	microtubule associated monooxygenase, calponin and LIM domain containing 2	0.65	0.0012
ENSBTAG00000008471	MX2	280873	MX dynamin-like GTPase 2	0.93	0.0012
ENSBTAG00000008409	MYC	511077	v-myc avian myelocytomatosis viral oncogene homolog	1	0.0012
ENSBTAG00000015988	MYH11	530050	myosin, heavy chain 11, smooth muscle	-0.59	0.0031
ENSBTAG00000011527	NT5C	532399	5', 3'-nucleotidase, cytosolic	-0.84	0.0127
ENSBTAG00000001936	PCK1	282855	phosphoenolpyruvate carboxykinase 1	0.59	0.0233
ENSBTAG00000021697	PDGFB	540106	platelet derived growth factor subunit B	-1.11	0.0107
ENSBTAG00000002555	PDZK1IP1	613915	PDZK1 interacting protein 1	-1.1	0.0022
ENSBTAG00000011659	PIGZ	525407	phosphatidylinositol glycan anchor biosynthesis class Z	-0.92	0.0012
ENSBTAG00000031061	POLR2L	617375	polymerase (RNA) II (DNA directed) polypeptide L, 7.6kDa	-0.61	0.0146
ENSBTAG00000013081	PSPH	533630	phosphoserine phosphatase	0.71	0.0048
ENSBTAG00000006716	PTGS1	282022	prostaglandin-endoperoxide synthase 1 (prostaglandin G/H synthase and cyclooxygenase)	-0.59	0.0056
ENSBTAG00000000042	PYCR1	539606	pyrroline-5-carboxylate reductase 1	0.59	0.0254
ENSBTAG00000018447	RABGGTB	533276	Rab geranylgeranyltransferase beta subunit	-0.8	0.0012
ENSBTAG00000015780	RCN2	512717	reticulocalbin 2	0.6	0.0012
ENSBTAG00000018220	RGSL1	509065	regulator of G-protein signaling like 1	-0.84	0.0031
ENSBTAG00000047600	ROS1	100336768	ROS proto-oncogene 1 , receptor tyrosine kinase	-1.4	0.0012
ENSBTAG00000012638	S100A12	282467	S100 calcium binding protein A12	0.98	0.0315
ENSBTAG00000014464	SEC14L3	521133	SEC14-like 3 (S. cerevisiae)	-0.87	0.0012
ENSBTAG00000000854	SEC16B	404548	SEC16 homolog B, endoplasmic reticulum export factor	-0.82	0.0012
ENSBTAG00000004034	SESN3	515914	sestrin 3	-0.67	0.0064
ENSBTAG00000018563	SFRP2	510821	secreted frizzled-related protein 2	2.12	0.0012
ENSBTAG00000000873	SLC13A3	526291	solute carrier family 13 (sodium-dependent dicarboxylate transporter), member 3	-0.64	0.0012
ENSBTAG00000003177	SLC25A33	533794	solute carrier family 25 (pyrimidine nucleotide carrier), member 33	0.7	0.0012
ENSBTAG00000011105	SLC38A2	338044	solute carrier family 38 member 2	0.64	0.0012
ENSBTAG00000003737	SLC51B	507185	solute carrier family 51 beta subunit	-0.7	0.004
ENSBTAG00000038415	SLC6A12	514339	solute carrier family 6 (neurotransmitter transporter), member 12	1.08	0.012
ENSBTAG00000006731	SLC7A5	282369	solute carrier family 7 (amino acid transporter light chain, L system), member 5	-1.5	0.0107
ENSBTAG00000016388	SLCO4A1	507969	solute carrier organic anion transporter family member 4A1	0.72	0.0012
ENSBTAG00000013980	SOD3	532481	superoxide dismutase 3, extracellular	-0.84	0.0378
ENSBTAG00000006185	SPC24	509117	SPC24, NDC80 kinetochore complex component	0.78	0.0114
ENSBTAG00000003020	SSC4D	539182	scavenger receptor cysteine rich family, 4 domains	-0.8	0.0146
ENSBTAG00000021815	STARD13	538697	StAR related lipid transfer domain containing 13	-0.7	0.0072
ENSBTAG00000020789	STS	509206	steroid sulfatase (microsomal), isozyme S	-1.55	0.0349
ENSBTAG00000011952	SULT1E1	280934	sulfotransferase family 1E member 1	-0.78	0.0012
ENSBTAG00000007196	TAGLN	513463	transgelin	-0.8	0.0022
ENSBTAG00000016208	TGM2	281528	transglutaminase 2	-1.88	0.0012
ENSBTAG00000011666	THRSP	515940	thyroid hormone responsive	-0.87	0.0048
ENSBTAG00000001702	TMEM107	509812	transmembrane protein 107	-1.63	0.032
ENSBTAG00000039937	TNFRSF8	614780	tumor necrosis factor receptor superfamily member 8	-0.68	0.0265
ENSBTAG00000003336	TPD52L1	534629	tumor protein D52-like 1	-0.8	0.0146
ENSBTAG00000015707	TREML2	515548	triggering receptor expressed on myeloid cells like 2	1.33	0.0152
ENSBTAG00000001537	TSKU	529661	tsukushi, small leucine rich proteoglycan	-0.68	0.0012
ENSBTAG00000042550	¾	¾	¾	2.53	0.048
ENSBTAG00000010206	UAP1	535325	UDP-N-acetylglucosamine pyrophosphorylase 1	0.68	0.0012
ENSBTAG00000013928	WFDC2	618044	WAP four-disulfide core domain 2	-1.62	0.0022
ENSBTAG00000046671	WFS1	100298456	Wolfram syndrome 1 (wolframin)	0.66	0.0012
ENSBTAG00000013880	WWC1	520730	WW and C2 domain containing 1	0.65	0.0012
ENSBTAG00000014944	TBXA2R	538783	thromboxane A2 receptor	-0.66	0.0048
ENSBTAG00000000011	MTMR9	511957	L-threonine dehydrogenase	-0.79	0.0012
ENSBTAG00000000170	GSTT4	506093	glutathione S-transferase, theta 4	1.49	0.0012
ENSBTAG00000001143	LOC511531	511531	guanylate-binding protein 1	1.09	0.0012
ENSBTAG00000001852	BREH1	497207	retinyl ester hydrolase type 1	0.9	0.0012
ENSBTAG00000002069	BOLA	515712	MHC class I heavy chain	0.69	0.0012
ENSBTAG00000004939	ZNF569	520008	zinc finger protein 569	0.79	0.0378
ENSBTAG00000006383	RPS3A	282053	ribosomal protein S3A	-0.92	0.0048
ENSBTAG00000007662	¾	¾	¾	0.84	0.0012
ENSBTAG00000008959	¾	¾	¾	1.57	0.004
ENSBTAG00000010020	¾	¾	¾	1.38	0.0344
ENSBTAG00000011511	¾	¾	¾	0.59	0.01
ENSBTAG00000015792	¾	¾	¾	-0.94	0.0056
ENSBTAG00000017670	LOC512486	512486	interferon-induced guanylate-binding protein 1	0.72	0.0305
ENSBTAG00000019887	¾	¾	¾	0.85	0.0182
ENSBTAG00000021565	PRSS2	282603	protease, serine 2	5.93	0.0414
ENSBTAG00000024934	LOC100300442	100300442	secreted and transmembrane protein 1A-like	-0.64	0.0012
ENSBTAG00000032642	GSTA3	768055	glutathione S-transferase, alpha 3	1.64	0.0012
ENSBTAG00000032954	LOC100335469	100335469	ATP synthase subunit epsilon, mitochondrial	-1.42	0.012
ENSBTAG00000038541	¾	¾	¾	3.37	0.0386
ENSBTAG00000038706	¾	768319	metallothionein 1E	0.64	0.0012
ENSBTAG00000039664	LOC786618	786618	heme-binding protein 1 pseudogene	-0.89	0.0158
ENSBTAG00000045728	¾	¾	¾	-0.75	0.0012
ENSBTAG00000046181	¾	¾	¾	0.83	0.0012
ENSBTAG00000046383	¾	¾	¾	1.22	0.0391
ENSBTAG00000047433	LOC100298850	100298850	olfactory receptor 7A17	-0.96	0.0031
ENSBTAG00000047957	¾	¾	¾	-0.71	0.0012
